# Supplementary material for: Quantity or quality? Assessing relationships between perceived social connectedness and recorded encounters
Source: PLoS One. 2018 Nov 29;13(11):e0208083. doi: 10.1371/journal.pone.0208083 (PMC6264807; doi:10.1371/journal.pone.0208083)
Supplement: S1 Data and dictionary — (XLS) [file pone.0208083.s003.xls]

## Sheet: S1 Dataset
LGA	Survey Q. N6	Survey Q. N7	Survey Q. N8	Survey Q. N9	Survey Q. N10	Survey Q. N11	Survey Q. C1	Survey Q. C2	Survey Q. C3	Survey Q. C4	Survey Q. C5	Survey Q. C6	Survey Q. C7	Survey Q. C8	Survey Q. C9	Survey Q. C10	Survey Q. C11	Survey Q. C12	Survey Q. C13	Household Size	Daily contacts	Household income level	Education level
2	Good	Average	Average	Average	Good	Good	A & SA	Neither	SD & D	A & SA	SD & D	A & SA	Never	Yes, a few times	Yes, often	Never	Never	Yes, a few times	Never	2	1	4	3
2	Good	Good	Average	Average	Good	Good	A & SA	A & SA	A & SA	Neither	SD & D	A & SA	Yes, often	Yes, often	Yes, often	Never	Yes, often	Yes, often	Never	4	13	4
1	Good	Good		Good	Good	Good	SD & D	A & SA	SD & D	Neither	A & SA		Yes, a few times	Yes, a few times	Yes, often	Never	Never	Yes, a few times	Never	3	7	2	1
1	Good	Average	Good	Average	Average	Good	A & SA	A & SA	A & SA	Neither	SD & D	A & SA	Yes, a few times	Yes, often	Yes, often	Never	Never	Yes, often	Yes, a few times	4	9		1
1	Good	Good	Good	Good	Good	Good	A & SA	A & SA	A & SA	Neither	Neither	A & SA	Never	Yes, often	Yes, often	Yes, a few times	Yes, often	Yes, often	Yes, a few times	4	4		1
1	Good	Good	Good	Good	Good	Good	A & SA	A & SA	A & SA	A & SA	A & SA	Neither	Yes, a few times	Yes, a few times	Yes, often	Yes, often	Yes, often	Yes, often	Never	2	3	2	3
1	Good				Average	Average	Neither	Neither	SD & D	Neither	A & SA	Neither	Never	Yes, a few times	Yes, often	Never	Never	Never	Never	2	1		5
2	Good	Good	Good	Good	Good	Average	A & SA	A & SA	A & SA	A & SA	A & SA	A & SA	Yes, often	Yes, often	Yes, often	Yes, often	Yes, often	Yes, often	Yes, often	5	11	3	1
1	Good	Good	Good	Good	Good	Good	A & SA	A & SA	Neither	Neither	SD & D	A & SA	Never	Yes, often	Yes, often	Yes, a few times	Yes, a few times	Yes, often	Never	5	4	1	1
2	Average	Average	Average	Poor	Good	Poor	A & SA	A & SA	A & SA	Neither	SD & D	A & SA	Never	Yes, a few times	Yes, often	Never	Never	Yes, a few times	Yes, a few times	2	1	2	4
1	Good	Good	Good		Average	Good	A & SA	A & SA	A & SA	Neither	A & SA	A & SA	Never	Yes, often	Yes, often	Never	Never	Yes, often	Never	1	1		1
2	Good	Good	Good	Good	Good	Good	A & SA	A & SA	A & SA	A & SA	A & SA	A & SA	Never	Yes, often	Yes, often	Yes, a few times	Yes, often	Yes, often	Yes, a few times	5	3	2	2
1	Good	Good	Good	Good	Good	Good	A & SA	A & SA	Neither	Neither	Neither	A & SA	Yes, a few times	Yes, often	Yes, often	Never	Yes, a few times	Yes, often	Yes, a few times	2	2		2
2	Good	Good	Average	Good	Good	Good	A & SA	A & SA	A & SA	A & SA	A & SA	A & SA	Never	Yes, often	Yes, a few times	Yes, often	Yes, a few times	Yes, often	Never	5	11	1	3
2	Average	Average		Good	Good	Average	A & SA	A & SA	A & SA	Neither	Neither	SD & D	Yes, often	Yes, often	Yes, a few times	Never	Yes, often	Yes, a few times	Never	3	2		2
2	Good	Good		Good	Good	Average	SD & D	A & SA	SD & D	Neither	A & SA	A & SA	Never	Never	Yes, a few times	Never	Never	Never	Never	2	1	4	3
1	Good	Good	Good	Good	Good	Good	A & SA	A & SA	A & SA	A & SA	SD & D		Yes, often	Yes, often	Yes, often	Yes, often	Yes, often	Yes, often	Yes, a few times	5	6		1
2	Good	Good	Good	Good	Good	Good	A & SA	A & SA	A & SA	A & SA	A & SA	A & SA	Yes, often	Yes, often	Yes, often	Never	Yes, often	Yes, often	Yes, a few times	2	4	3	1
2	Good	Good		Good	Poor	Average	A & SA	A & SA	SD & D	A & SA	SD & D	SD & D	Never	Yes, often	Yes, a few times	Never	Yes, a few times	Yes, often	Yes, a few times	2	6	1	4
1	Good	Good	Good	Good	Good	Good	A & SA	A & SA	A & SA	A & SA	SD & D	A & SA	Yes, often	Yes, often	Yes, often	Yes, a few times	Yes, often	Yes, a few times	Never	4	15	1	1
1	Good	Good	Good	Good	Good	Good	A & SA	A & SA	SD & D	A & SA	A & SA	A & SA	Never	Yes, often	Yes, often	Never	Yes, often	Yes, often	Yes, a few times	4	14		1
1	Good	Good	Good	Good	Average	Good	A & SA	A & SA	A & SA	A & SA	Neither	A & SA	Yes, often	Yes, a few times	Yes, often	Yes, a few times	Yes, often	Yes, often	Yes, a few times	5	8	1	1
1	Good	Good	Good	Good	Good	Good	A & SA	A & SA	A & SA	A & SA	A & SA	A & SA	Yes, often	Yes, often	Yes, often	Yes, often	Yes, often	Yes, often	Yes, a few times	4	11	1	1
2	Average	Poor	Poor	Poor	Average	Average	A & SA	A & SA	A & SA	A & SA	Neither	A & SA	Never	Yes, a few times	Yes, a few times	Yes, a few times	Yes, a few times	Yes, often	Never	2	3	3	3
2	Good	Average	Good	Good	Good	Average	A & SA	A & SA	A & SA	Neither	Neither	A & SA	Never	Yes, often	Yes, often	Yes, a few times	Yes, a few times	Yes, a few times	Never	4	3	2	3
2	Good		Good	Good	Good	Good	A & SA	A & SA	A & SA	A & SA		A & SA	Yes, often	Yes, often	Yes, often	Never	Yes, a few times	Yes, often	Yes, often	4	3	1	1
2	Average	Good	Average	Average	Good	Average	A & SA	A & SA	A & SA		SD & D	SD & D	Never	Yes, often	Yes, a few times	Yes, a few times	Yes, often	Yes, often	Never	5	10		1
1	Good	Good	Good	Good	Good	Good	A & SA	A & SA	Neither	A & SA	A & SA	A & SA	Yes, a few times	Yes, a few times	Yes, often	Yes, a few times	Yes, a few times	Yes, often	Yes, a few times	4	8	1	1
1	Good	Good		Good	Good	Average	Neither	Neither	A & SA	Neither	SD & D	A & SA	Never	Yes, a few times	Yes, often	Never	Yes, a few times	Yes, a few times	Never	2	9	2	1
1	Good						SD & D	SD & D	SD & D	SD & D	SD & D	A & SA	Never	Never	Yes, a few times	Never	Never	Yes, often	Never	1	3		4
2	Good	Average	Average	Good	Average	Good	A & SA	A & SA	A & SA	A & SA	SD & D	SD & D	Yes, a few times	Yes, often	Yes, often	Yes, a few times	Yes, a few times	Yes, a few times	Never	3	21	4	2
2	Average	Good	Good	Average	Average	Poor	A & SA	A & SA	A & SA	Neither	Neither	A & SA	Yes, a few times	Yes, often	Yes, a few times	Yes, often	Yes, a few times	Yes, a few times	Never	5	9	1	1
1	Good	Good	Good	Good	Good	Good	A & SA	A & SA	Neither	SD & D	SD & D	A & SA	Never	Yes, a few times	Yes, a few times	Never	Never	Yes, often	Never	2	7	1	1
1	Good				Good	Good	SD & D	SD & D	A & SA			A & SA	Never	Never	Yes, a few times	Never	Yes, often	Yes, often	Yes, a few times	1	3	4	3
2	Good	Good				Good	SD & D	A & SA	A & SA	Neither	SD & D	A & SA	Never	Yes, often	Yes, a few times	Never	Never	Yes, often	Yes, a few times	2	1		3
2	Good	Good	Good	Good	Good	Good	A & SA	A & SA	A & SA	A & SA	Neither	Neither	Yes, a few times	Yes, often	Yes, often	Yes, a few times	Never	Yes, often	Yes, a few times	4	6		3
1	Good	Good	Good	Good	Good	Good	A & SA	A & SA	A & SA	A & SA	Neither	A & SA	Never	Yes, a few times	Yes, often	Yes, a few times	Never	Yes, often	Never	3	7	1	1
1	Good	Good	Good		Good	Average	A & SA	A & SA	SD & D	A & SA	A & SA	A & SA	Never	Yes, a few times	Yes, often	Yes, a few times	Never	Yes, often	Never	4	4	1	1
2	Average	Poor	Average	Good	Average	Average	SD & D	SD & D	SD & D	SD & D	SD & D	A & SA	Never	Yes, often	Yes, often	Never	Never	Yes, often	Yes, a few times	2	8		4
1	Good	Good	Good	Good	Good	Average	A & SA	A & SA	A & SA	Neither	Neither	A & SA	Never	Yes, often	Yes, often	Never	Never	Yes, often	Yes, a few times	2	10	1	1
2	Good	Good	Good	Average	Good	Good	A & SA	A & SA	A & SA	A & SA	A & SA	A & SA	Never	Yes, a few times	Yes, often	Yes, a few times	Yes, a few times	Yes, a few times	Never	5	3	3	2
1	Good	Average	Average		Good	Good	A & SA	SD & D	SD & D	SD & D	A & SA		Yes, often	Yes, often	Yes, often	Yes, a few times	Never	Yes, often	Never	3	7		2
2	Average	Average	Average	Average	Good	Good	SD & D	SD & D	SD & D	SD & D	SD & D	A & SA	Never	Yes, often	Yes, a few times	Never	Never	Yes, a few times	Never	3	2	3	3
1	Good	Good	Good	Average	Good	Good	A & SA	A & SA	SD & D	A & SA	Neither	A & SA	Yes, often	Yes, often	Yes, often	Never	Never	Yes, often	Yes, a few times	1	10		3
2	Good	Good	Good	Average	Good	Good	A & SA	A & SA	Neither	A & SA	Neither	A & SA	Yes, a few times	Yes, often	Yes, often	Never	Yes, often	Yes, often	Never	5	6	2	1
1	Good	Good	Good	Good	Good	Good	A & SA	A & SA	A & SA		A & SA		Never	Yes, often	Yes, often	Never	Yes, often	Yes, often	Yes, a few times	5	4	1	1
1	Good	Average		Average	Good	Good	Neither	Neither	SD & D	SD & D	A & SA	SD & D	Never	Yes, a few times	Yes, often	Never	Yes, a few times	Yes, often	Yes, often	3	8	1	2
2	Good			Good			A & SA		A & SA		SD & D	A & SA	Never	Yes, a few times	Yes, often	Never	Never	Yes, a few times	Never	2	1	1	5
1	Good	Good	Good	Good	Good	Good	SD & D	Neither	SD & D	SD & D	SD & D	A & SA	Yes, a few times	Yes, often	Yes, often	Yes, a few times	Yes, often	Yes, often	Yes, a few times	5	4	1	3
2	Good	Good	Average	Poor	Average	Average	Neither	SD & D	SD & D	SD & D	SD & D	SD & D	Never	Yes, a few times	Yes, a few times	Never	Yes, a few times	Yes, often	Never	3	3	1	1
2	Good	Good	Good	Good	Good	Good	A & SA	A & SA	A & SA	A & SA	A & SA	A & SA	Yes, a few times	Yes, often	Yes, a few times	Yes, a few times	Yes, often	Yes, often	Yes, often	4	3	1	3
1	Good	Good	Good	Good	Good	Good	A & SA	A & SA	A & SA		SD & D	A & SA	Yes, often	Yes, often	Yes, often	Yes, often	Yes, often	Yes, often	Yes, a few times	2	9		1
2	Good	Good	Good	Good	Good	Average	A & SA	A & SA	A & SA	A & SA	A & SA	SD & D	Yes, a few times	Yes, often	Yes, often	Yes, often	Yes, a few times	Never	Yes, a few times	5	6	2	3
1	Good	Average		Good	Good	Good	A & SA	A & SA	A & SA	A & SA	SD & D	A & SA	Never	Yes, often	Yes, often	Yes, a few times	Yes, a few times	Yes, often	Yes, a few times	4	4	1	1
1	Good	Good	Good	Good	Good	Good	A & SA	A & SA	SD & D	Neither	SD & D	A & SA	Yes, a few times	Yes, a few times	Yes, a few times	Yes, a few times	Yes, a few times	Yes, a few times	Yes, a few times	2	3	2	1
2	Good	Good	Good	Average	Good	Average	SD & D	A & SA	SD & D	A & SA	Neither	A & SA	Yes, often	Yes, a few times	Yes, often	Never	Yes, often	Yes, a few times	Yes, a few times	2	6	2	1
1	Good	Good	Good		Good	Average	A & SA	A & SA	SD & D	A & SA	SD & D	SD & D	Yes, often	Yes, a few times	Yes, often	Yes, often	Yes, a few times	Yes, often	Yes, a few times	5	6		1
1	Good	Good	Good	Good	Good	Good	A & SA	A & SA	A & SA	A & SA	SD & D	A & SA	Yes, often	Yes, often	Yes, often	Yes, often	Never	Yes, a few times	Never	3	5		3
2	Good	Good	Good	Good	Good	Good	A & SA	A & SA	A & SA	Neither	SD & D	A & SA	Yes, a few times	Yes, often	Yes, often	Never	Yes, often	Yes, often	Never	4	4	1	3
2	Good	Good	Good	Good	Good	Good	A & SA	A & SA	A & SA	A & SA	A & SA	A & SA	Never	Yes, often	Yes, often	Never	Never	Yes, often	Yes, a few times	2	11	4	5
1	Good	Poor	Good	Poor	Good	Good	SD & D	SD & D	SD & D	SD & D	SD & D	SD & D	Never	Yes, a few times	Yes, a few times	Never	Yes, often	Yes, a few times	Yes, a few times	3	2	1	1
1	Good	Good	Good	Good	Good	Average	A & SA	A & SA	A & SA	A & SA	A & SA	A & SA	Never	Yes, a few times	Yes, a few times	Never	Yes, often	Yes, a few times	Yes, a few times	1	6		1
1	Good	Good	Good		Good	Good	A & SA	A & SA	A & SA	A & SA	A & SA		Yes, often	Yes, often	Yes, often	Yes, often	Yes, often	Yes, often	Never	4	7	1	1
1	Good	Good	Good	Good	Average	Good	A & SA	A & SA		A & SA	A & SA	A & SA	Yes, often	Never	Yes, often	Yes, often	Yes, often	Yes, a few times	Never	2	2		1
1	Good	Good	Good	Good	Good	Good	A & SA	Neither	A & SA	Neither	Neither		Yes, a few times	Yes, a few times	Yes, often	Never	Never	Yes, often	Yes, a few times	5	8	1	1
2	Average	Average	Good	Good	Good	Poor	A & SA	A & SA	Neither	SD & D	SD & D	A & SA	Yes, a few times	Yes, often	Yes, often	Yes, a few times	Never	Yes, a few times	Yes, a few times	5	7		3
2	Good	Good	Good	Good	Good	Average	A & SA	A & SA	Neither	A & SA	A & SA	Neither	Never	Yes, often	Yes, often	Never	Yes, a few times	Yes, often	Yes, a few times	1	8		4
2	Good	Average	Average	Poor	Average	Good	SD & D	A & SA	A & SA	A & SA	A & SA	SD & D	Never	Yes, often	Yes, a few times	Yes, often	Yes, often	Yes, a few times	Never	5	5	4	2
1	Good	Average	Good	Average	Good	Good	Neither	SD & D	SD & D	SD & D	SD & D	A & SA	Never	Yes, a few times	Yes, a few times	Yes, a few times	Never	Yes, often	Yes, often	1			1
2	Average	Good	Good	Good	Average	Average	A & SA	Neither	SD & D	SD & D	Neither	Neither	Never	Yes, a few times	Yes, a few times	Never	Yes, often	Yes, often	Never	4	8	3	1
1	Good	Good	Good		Good	Average	Neither	A & SA	Neither	Neither	Neither	A & SA	Yes, often	Yes, a few times	Yes, often	Never	Yes, often	Yes, a few times	Never	2	1	3	1
1	Good	Good	Good	Good	Good	Good	Neither	A & SA	A & SA	Neither	SD & D	A & SA	Never	Yes, a few times	Yes, a few times	Never	Yes, a few times	Yes, often	Never	4	4		1
1	Good	Average	Average	Average	Good	Good	Neither	Neither	SD & D	A & SA	Neither	A & SA	Yes, often	Yes, a few times	Yes, a few times	Never	Yes, often	Yes, a few times	Never	3	3	1	2
2	Average		Good	Good	Good	Good	A & SA	A & SA		SD & D	SD & D	A & SA	Never	Yes, a few times	Yes, often	Yes, a few times	Yes, a few times	Yes, often	Never	2	5	1	2
2	Good	Good	Good	Good	Good	Good	SD & D	SD & D	A & SA	A & SA	SD & D	A & SA	Never	Yes, often	Yes, often	Never	Never	Never	Yes, a few times	4	10	1	4
1	Good	Good	Average	Good	Good	Average	A & SA	A & SA	A & SA	A & SA	A & SA		Yes, a few times	Yes, often	Yes, often	Never	Yes, a few times	Yes, a few times	Yes, a few times	4	6	3	1
1	Good	Good	Good	Good	Good	Good	A & SA	A & SA	A & SA	A & SA	A & SA	A & SA	Yes, a few times	Yes, often	Yes, often	Never	Yes, often	Yes, often	Never	2	8	1	1
1	Good	Good	Good	Good	Good	Good	SD & D	A & SA	Neither	Neither	Neither	A & SA	Yes, a few times	Yes, a few times	Yes, a few times	Yes, a few times	Yes, a few times	Yes, often	Yes, a few times	5	15	1	1
1	Good	Good	Good	Average	Good	Good	A & SA	SD & D	A & SA	SD & D	SD & D	SD & D	Never	Yes, often	Yes, often	Never	Never	Yes, often	Yes, often	4	5	1	1
2	Good	Average	Good	Good	Average	Average	A & SA	A & SA	A & SA	A & SA	SD & D	A & SA	Yes, often	Yes, often	Yes, often	Never	Yes, a few times	Yes, often	Yes, a few times	3	2	4	4
1	Good	Good	Good	Good	Good	Average	A & SA	A & SA	Neither	A & SA	SD & D	A & SA	Yes, a few times	Yes, often	Yes, often	Yes, a few times	Yes, often	Yes, often	Yes, a few times	4	11		1
2	Good	Average	Good	Good	Poor	Good	A & SA	A & SA	A & SA	A & SA	Neither	Neither	Yes, often	Yes, often	Yes, often	Never	Never	Yes, a few times	Yes, often	4	4	3	4
1	Good	Average	Good	Good	Good	Good	A & SA	A & SA	A & SA	Neither	SD & D	Neither	Never	Yes, often	Yes, often	Never	Never	Yes, often	Never	2	1		1
1	Good	Good	Good	Good	Average	Good	A & SA	A & SA	A & SA	A & SA	A & SA	A & SA	Yes, often	Yes, a few times	Yes, often	Never	Yes, often	Yes, often	Yes, often	2	4	4	1
1	Good	Good	Good	Good	Average	Good	Neither	Neither	SD & D	SD & D	Neither	A & SA	Yes, often	Yes, often	Yes, a few times	Never	Yes, often	Yes, often	Yes, a few times	1	10		3
1	Good	Good		Good	Good	Good	Neither	A & SA	SD & D	A & SA	A & SA	SD & D	Yes, a few times	Yes, a few times	Yes, often	Never	Yes, often	Yes, often	Yes, a few times	1	5	4	4
1	Good	Good	Good	Good	Good	Good	A & SA	A & SA	A & SA			A & SA	Never	Yes, often	Yes, often	Never	Never	Yes, often	Never	2	4	1	1
2	Average	Average	Average	Poor	Average	Average	A & SA	A & SA	A & SA	SD & D	SD & D	SD & D	Never	Yes, often	Yes, a few times	Never	Yes, often	Yes, often	Yes, a few times	3	5		3
2	Good	Average	Average	Average	Good	Good	A & SA	A & SA	Neither	Neither	SD & D	A & SA	Yes, a few times	Yes, often	Yes, often	Yes, a few times	Yes, a few times	Yes, a few times	Never	5	6		1
2	Average	Good	Good	Good	Good	Good	A & SA	SD & D	A & SA	SD & D	A & SA	A & SA	Yes, often	Yes, often	Yes, often	Yes, often	Yes, often	Yes, a few times	Yes, often	4	10	2	2
1	Good	Good	Good	Good	Good	Good	A & SA	Neither	A & SA	Neither	Neither	A & SA	Yes, a few times	Yes, often	Yes, often	Yes, often	Yes, often	Yes, often	Never	4	7	1	1
1	Good	Good	Good	Good	Good	Average	A & SA	A & SA	A & SA	A & SA	SD & D	A & SA	Never	Yes, often	Yes, often	Never	Never	Yes, often	Never	2	12	2	3
2	Good	Good	Good	Good	Good	Good	A & SA	A & SA	SD & D	A & SA	A & SA	A & SA	Yes, a few times	Yes, often	Yes, often	Yes, a few times	Yes, often	Yes, often	Never	3	7	2	2
1	Good	Good	Good	Good	Good	Good	A & SA	Neither	A & SA	Neither	SD & D	A & SA	Never	Yes, a few times	Yes, a few times	Never	Never	Yes, often	Never	4	2		1
1	Good	Good	Good	Good	Good	Good	A & SA	A & SA	Neither	Neither	A & SA	A & SA	Never	Yes, often	Yes, a few times	Yes, a few times	Yes, a few times	Yes, often	Yes, a few times	1	12		1
1	Good	Good	Good	Good	Good	Average	A & SA	A & SA	Neither	Neither	A & SA	A & SA	Never	Yes, a few times	Yes, a few times	Never	Yes, a few times	Yes, a few times	Never	2	2	1	1
1	Good	Good	Average	Good	Good	Good	A & SA	A & SA	A & SA	A & SA	SD & D	A & SA	Yes, often	Yes, often	Yes, often		Yes, often	Yes, often	Yes, a few times	2	7	3	1
1	Good	Good	Good	Good	Good	Good	A & SA	A & SA	A & SA	Neither	Neither	A & SA	Never	Yes, often	Yes, often	Yes, a few times	Never	Yes, often	Yes, a few times	2	2	4	3
2	Good	Good	Good		Good	Good	A & SA	A & SA	A & SA	Neither	Neither	SD & D	Never	Yes, often	Yes, often	Yes, a few times	Yes, a few times	Yes, a few times	Never	5		3	3
1	Good	Good	Good	Good	Good	Good	A & SA	A & SA	A & SA	A & SA	A & SA	A & SA	Never	Yes, often	Yes, often	Never	Never	Yes, often	Yes, a few times	4	7		1
2	Good	Good		Good	Good	Good	A & SA	A & SA	A & SA	A & SA	SD & D	A & SA	Yes, a few times	Yes, often	Yes, often	Never	Yes, often	Yes, often	Yes, a few times	2	10	3	5
2	Good	Good	Good	Good	Good	Good	A & SA	A & SA	A & SA	A & SA	SD & D	A & SA	Yes, often	Yes, often	Yes, often	Never	Yes, often	Yes, a few times	Never	3	2	1	1
1	Good	Good	Good	Good	Good	Good	A & SA	Neither	A & SA	Neither	SD & D	A & SA	Never	Yes, often	Yes, often	Never	Yes, often	Yes, often	Yes, a few times	1	1	2	1
2	Good	Good		Good	Good	Good	A & SA	Neither	A & SA	A & SA		A & SA	Yes, often	Yes, a few times	Yes, a few times	Never	Yes, often	Never	Never	4	3		1
2	Good	Average		Average	Average	Average	SD & D	SD & D	A & SA	SD & D	A & SA	A & SA	Never	Never	Yes, a few times	Never	Never	Yes, a few times	Never	1		5
1	Good	Good	Good	Good	Good	Good	A & SA	A & SA	Neither	A & SA	Neither	A & SA	Yes, often	Yes, often	Yes, often	Never	Yes, often	Yes, often	Yes, a few times	2	2	3	1
2	Good	Average	Good	Average	Good	Good	A & SA	A & SA	A & SA	A & SA	A & SA	A & SA	Yes, often	Yes, often	Yes, often	Never	Yes, often	Yes, often	Yes, a few times	2	1	3	4
1	Good	Good	Good	Average	Good	Good	A & SA	A & SA	A & SA	A & SA	A & SA	A & SA	Never	Yes, often	Yes, often	Never	Never	Yes, often	Never	4	3	1	1
2	Good	Good	Average	Average	Good	Good	A & SA	A & SA	A & SA	SD & D	SD & D		Yes, a few times	Yes, often	Yes, often	Yes, a few times	Yes, often	Never	Never	4	11		2
2	Good	Average	Average	Poor	Poor	Average	A & SA	Neither	A & SA	Neither	Neither	A & SA	Never	Yes, often	Yes, often	Yes, often	Never	Yes, often	Never	2			4
2	Good	Good	Good	Good	Good	Good	A & SA	A & SA	A & SA	A & SA	A & SA	A & SA	Never	Never	Yes, often	Yes, often	Yes, a few times	Yes, a few times	Yes, a few times	4	6	1	3
1	Good	Good	Good	Good	Good	Good	A & SA	A & SA	A & SA	A & SA	A & SA	A & SA	Never	Yes, often	Yes, often	Yes, often	Yes, a few times	Yes, often	Never	4	7	1	1
2	Good			Average	Good	Good	SD & D	A & SA	SD & D	Neither	SD & D	A & SA	Never	Yes, often	Yes, often	Yes, a few times	Never	Yes, a few times	Never	1	4	3	4
1	Good	Good	Good	Good	Good	Average	A & SA	A & SA	A & SA	A & SA	SD & D	A & SA	Yes, often	Yes, often	Yes, often	Never	Yes, often	Yes, often	Never	2	6	4	1
2	Average	Poor	Poor	Average	Poor	Poor	A & SA	SD & D	SD & D	SD & D	SD & D	SD & D	Never	Yes, a few times	Yes, a few times	Never	Never	Yes, a few times	Never	5	10	1	3
2	Good			Average	Good	Good	Neither	SD & D	A & SA	Neither	Neither	A & SA	Never	Yes, often	Yes, often	Never	Never	Yes, often	Yes, a few times	5			1
1	Good	Average	Average	Good	Average	Good	A & SA	A & SA	SD & D	A & SA	SD & D	A & SA	Never	Yes, often	Yes, often	Never	Never	Yes, often	Yes, a few times	1		4	2
1	Good	Average	Average	Good	Good	Good	A & SA	A & SA	A & SA	Neither	SD & D	A & SA	Never	Yes, a few times	Yes, often	Never	Yes, often	Yes, often	Yes, often	2	9		1
1	Good	Good	Good	Good	Average	Good	A & SA	A & SA	SD & D	A & SA	A & SA	A & SA	Yes, often	Yes, often	Yes, often	Yes, a few times	Yes, often	Yes, often	Yes, a few times	5	4	1	1
2	Average	Good	Average	Good	Good	Good	A & SA	A & SA	A & SA		SD & D	SD & D	Never	Yes, often	Yes, often	Never	Yes, often	Yes, often	Yes, a few times	1	2	4	4
2	Good	Good	Good	Good	Average	Good	A & SA	A & SA	SD & D	A & SA	SD & D	A & SA	Never	Yes, a few times	Yes, a few times	Never	Yes, a few times	Yes, a few times	Never	4	3	2	1
1	Good	Good		Good	Good	Good	A & SA	Neither	A & SA	A & SA	SD & D	A & SA	Never	Yes, often	Yes, often	Never	Never	Yes, often	Never	1	3		2
1	Good	Good	Good	Good	Good	Good	Neither	A & SA	SD & D	Neither	SD & D	A & SA	Never	Yes, often	Yes, a few times	Never	Never	Yes, often	Never	2	1	2	3
2	Good	Good	Good	Poor	Good	Poor	A & SA	A & SA	A & SA	Neither	A & SA	A & SA	Yes, a few times	Yes, often	Yes, often	Yes, often	Never	Yes, often	Yes, a few times	2	2	4	3
2	Good	Good	Good	Good	Good	Good	A & SA	A & SA	SD & D	A & SA	SD & D	SD & D	Never	Yes, often	Yes, often	Never	Never	Yes, often	Yes, often	2	3		4
2	Average	Average	Good	Good	Good	Average	SD & D	SD & D	A & SA	Neither	A & SA	A & SA	Never	Yes, often	Yes, a few times	Never	Never	Never	Yes, a few times	3	9	2	2
2	Average	Average	Average		Average	Good	A & SA	SD & D	A & SA	SD & D	SD & D	SD & D	Never	Yes, often	Yes, a few times	Never	Never	Yes, a few times	Never	1	2	2	1
2	Average	Average	Good	Average	Average	Good	A & SA	Neither	SD & D	SD & D	SD & D	Neither	Never	Yes, a few times	Yes, often	Never	Never	Yes, a few times	Never	2	2	1	1
1	Good		Average		Good	Good	A & SA	A & SA	A & SA		SD & D	A & SA	Never	Yes, often	Yes, often	Never	Never	Yes, often	Yes, a few times	2	1	1	1
2	Good	Good	Average	Good	Good	Good	SD & D	A & SA	A & SA	SD & D	A & SA	SD & D	Never	Never	Yes, a few times	Never	Never	Yes, a few times	Yes, a few times	2	1		4
2	Average	Good	Poor	Average	Poor	Poor	A & SA	A & SA	SD & D	A & SA	SD & D	SD & D	Never	Never	Yes, often	Never	Never	Never	Never	2	1		4
1	Good	Good	Good	Good	Good	Average	Neither	A & SA	A & SA	SD & D	SD & D	A & SA	Never	Yes, often	Yes, often	Never	Yes, often	Yes, often	Never	4	9	1	1
1	Good	Good	Good	Good	Good	Good	A & SA	A & SA	A & SA	Neither	A & SA	A & SA	Never	Yes, often	Yes, often	Never	Never	Yes, often	Never	3	8	2	3
2	Good	Good	Good	Good	Good	Good	A & SA	A & SA	A & SA	SD & D	SD & D	SD & D	Never	Never	Yes, often	Never	Never	Yes, often	Never	1	11	4	3
1	Good	Good	Good	Good	Good	Good	A & SA	A & SA	A & SA	A & SA	SD & D	A & SA	Never	Yes, often	Yes, a few times	Never	Yes, a few times	Yes, a few times	Never	2	1		5
1	Good	Good		Good	Good	Good	SD & D	SD & D	SD & D	Neither	Neither	A & SA	Never	Never	Yes, a few times	Never	Yes, often	Yes, a few times	Never	4	5	1	1
1	Good	Good		Good	Good	Average	A & SA	A & SA	A & SA	A & SA	A & SA	A & SA	Never	Yes, often	Yes, often	Yes, a few times	Yes, a few times	Yes, often	Never	1	12	2	1
1	Good	Good	Good	Good	Good	Good	A & SA	A & SA	A & SA	A & SA	Neither	A & SA	Never	Yes, often	Yes, often	Never	Yes, often	Yes, often	Never	2	9		2
1	Good	Good	Good	Good	Good	Good	SD & D	Neither	A & SA	Neither	Neither	SD & D	Never	Yes, a few times	Yes, a few times	Never	Yes, often	Yes, often	Never	3	6		3
2	Good	Good	Average	Good	Good	Good	Neither	A & SA	A & SA	A & SA	SD & D	A & SA	Never	Yes, often	Yes, often	Yes, a few times	Never	Yes, a few times	Never	4	3	2	2
1	Good	Good	Good	Good	Good	Good	A & SA	A & SA	A & SA	A & SA	A & SA	SD & D	Yes, often	Yes, often	Yes, often	Never	Yes, often	Yes, often	Yes, often	1	5	4	3
2	Average	Good	Good	Good	Good	Good	SD & D	Neither	A & SA	Neither	Neither	A & SA	Never	Yes, a few times	Yes, a few times	Never	Yes, often	Yes, a few times	Never	2	7	4	3
2	Good	Average	Average	Average	Good	Average	A & SA	Neither	A & SA	A & SA	SD & D	SD & D	Never	Yes, often	Yes, often	Never	Yes, often	Yes, a few times	Never	5	6	3	4
1	Average	Average		Average	Average	Average	A & SA	A & SA	SD & D	A & SA	A & SA	A & SA	Never	Yes, often	Yes, often	Never	Never	Yes, a few times	Never	1		3	3
2	Average	Average	Average	Average	Poor	Good	SD & D	SD & D	SD & D	A & SA	A & SA	A & SA	Yes, a few times	Yes, often	Yes, often	Never	Never	Yes, often	Yes, a few times	2	6
2	Good	Good	Good	Good	Good	Good	SD & D		A & SA	SD & D	A & SA	SD & D	Never	Yes, often	Yes, often	Yes, a few times	Never	Yes, a few times	Never	1	2		5
2	Good	Average	Average	Good	Average	Average	A & SA	SD & D	SD & D	Neither	SD & D	Neither	Yes, a few times	Never	Yes, often	Never	Never	Yes, often	Never	5	15		3
2	Good	Average	Average	Good	Average	Good	A & SA	A & SA	SD & D	Neither	SD & D	A & SA	Yes, often	Yes, often	Yes, often	Yes, a few times	Yes, often	Yes, a few times	Yes, a few times	2	10	1	2
1	Good	Good	Good	Good	Good	Good	A & SA	A & SA	A & SA	A & SA	A & SA	A & SA	Never	Yes, often	Yes, often	Never	Yes, often	Yes, often	Yes, a few times	1		2	1
2	Good	Good	Good	Good	Good	Good	A & SA	A & SA	A & SA	A & SA	A & SA	A & SA	Never	Yes, often	Yes, often	Yes, a few times	Yes, often	Yes, a few times	Yes, often	5	5		4
1	Good	Good	Good	Good	Good	Good	A & SA	A & SA	A & SA	A & SA	A & SA	A & SA	Yes, a few times	Yes, often	Yes, often	Never	Yes, often	Yes, often	Never	1		4	1
1	Good	Good				Good	A & SA	A & SA	A & SA			A & SA	Never	Yes, often	Yes, often	Never	Never	Yes, often	Never	1	3	2	3
2	Average			Good	Poor	Average	A & SA	A & SA	A & SA	A & SA	A & SA	SD & D	Never	Yes, a few times	Yes, often	Never	Yes, often	Yes, a few times	Never	2	2	3	3
1	Good	Good	Good	Good	Good	Good	Neither	Neither	A & SA	Neither	SD & D	A & SA	Never	Yes, often	Yes, often	Yes, often	Never	Yes, often	Yes, a few times	4	3	2	1
1	Good	Good	Good	Good	Good	Good	A & SA	A & SA	A & SA	A & SA		A & SA	Never	Yes, often	Yes, often	Never	Never	Yes, often	Never	1	6		3
2	Good	Good		Good	Good	Average	A & SA	A & SA	Neither	A & SA	SD & D	A & SA	Never	Yes, often	Yes, often	Never	Yes, often	Yes, often	Yes, a few times	2	2	1	3
2	Good	Good	Good	Good	Good	Good	A & SA	A & SA	A & SA	A & SA	Neither	SD & D	Never	Yes, a few times	Yes, often	Yes, often	Yes, often	Yes, often	Never	4	5	3	2
1	Good	Good	Good	Average	Good	Good	A & SA	A & SA	A & SA	A & SA	SD & D	A & SA	Yes, a few times	Yes, often	Yes, often	Yes, often	Yes, a few times	Yes, often	Yes, a few times	1	5	4	4
1	Good	Good	Good	Good	Good	Good	A & SA	Neither	SD & D	Neither	Neither	A & SA	Yes, often	Yes, a few times	Yes, often	Never	Never	Yes, often	Never	1	2	2	1
2	Good	Good	Good	Good	Good	Average	A & SA	A & SA	A & SA	A & SA	Neither	A & SA	Yes, a few times	Yes, often	Yes, often	Yes, often	Yes, often	Yes, often	Never	4	5	1	1
1	Good	Good	Good	Average	Good	Good	A & SA	A & SA	A & SA	A & SA	A & SA	A & SA	Yes, often	Yes, often	Yes, often	Yes, often	Yes, often	Yes, often	Yes, a few times	4	3	1	1
1	Good	Good	Good	Good	Good	Good	SD & D	A & SA	A & SA	A & SA	SD & D	A & SA	Never	Yes, a few times	Yes, often	Never	Yes, often	Yes, a few times	Never	2	2		3
1	Good		Good	Average	Good	Good	A & SA	A & SA	SD & D			A & SA	Yes, often	Yes, often	Yes, often	Never	Yes, often	Yes, a few times	Never	1	2	3	1
2	Average	Poor	Poor	Average	Poor	Good	A & SA	Neither	A & SA	Neither	SD & D	SD & D	Never	Never	Yes, often	Never	Yes, often	Never	Never	4	4	1	1
2	Good	Average	Average	Poor	Average	Good	A & SA	A & SA	A & SA	A & SA	SD & D	A & SA	Yes, often	Yes, often	Yes, a few times	Never	Yes, often	Yes, a few times	Never	5	15		3
2	Good	Good	Good	Good	Average	Good	A & SA	A & SA	SD & D	A & SA	SD & D	Neither	Yes, a few times	Yes, often	Yes, often	Never	Never	Never	Yes, a few times	5	4	3	3
2	Average	Good		Average	Average	Good	SD & D	SD & D	SD & D	SD & D	SD & D	A & SA	Yes, often	Yes, often	Yes, often	Never	Yes, often	Yes, often	Yes, a few times	2	6	1	3
2	Average	Average		Good	Average	Good	A & SA	Neither	SD & D	Neither	SD & D	Neither	Never	Yes, often	Yes, often	Never	Never	Yes, a few times	Never	2	2		1
1	Good	Good		Good	Good	Good	A & SA	A & SA	SD & D	Neither	A & SA	A & SA	Yes, a few times	Yes, a few times	Yes, a few times	Never	Yes, often	Yes, a few times	Yes, a few times	3	8	2	1
2	Average	Average	Good	Good	Average	Good	A & SA	A & SA	A & SA	A & SA	SD & D	SD & D	Never	Yes, often	Yes, often	Never	Never	Yes, a few times	Yes, a few times	4	3	5	5
2	Good	Poor	Poor	Poor	Poor	Average	A & SA	A & SA	A & SA	SD & D	A & SA	SD & D	Yes, often	Yes, often	Yes, often	Yes, a few times	Never	Yes, often	Yes, often	3	7	2	3
1	Good	Good	Good	Good	Good	Good	A & SA	A & SA	A & SA	A & SA	A & SA	A & SA	Yes, often	Yes, often	Yes, often	Yes, often	Yes, often	Yes, often	Yes, a few times	2	8		1
1	Good	Good	Good	Good	Good	Good	A & SA	A & SA	A & SA	A & SA	A & SA	A & SA	Never	Yes, a few times	Yes, often	Never	Never	Yes, often	Yes, a few times	2	8		2
1	Good	Average	Good	Good	Good	Good	A & SA	A & SA	A & SA	A & SA		A & SA	Yes, often	Yes, often	Yes, a few times	Never	Yes, often	Yes, often	Yes, a few times	2	1	2	1
1	Good				Good	Good	A & SA	A & SA	A & SA		SD & D	SD & D	Never	Yes, often	Yes, often	Never	Never	Never	Never	2	4	4	5
1	Good	Good		Average	Average	Good	A & SA	A & SA	A & SA	A & SA	A & SA	A & SA	Yes, a few times	Yes, often	Yes, often	Never	Yes, often	Never	Never	2	1	3	1
2	Average	Average	Average	Average	Average	Average	SD & D	A & SA	A & SA	A & SA	SD & D	SD & D	Never	Yes, a few times	Yes, a few times	Never	Yes, often	Never	Yes, a few times	1	1	4	2
1	Good	Good	Good	Good	Good	Good	A & SA	A & SA	A & SA	A & SA	SD & D	A & SA	Yes, a few times	Yes, a few times	Yes, often	Never	Yes, a few times	Yes, a few times	Yes, often	2	3	2	1
1	Good	Good	Good	Good	Good	Good	A & SA	A & SA	A & SA	A & SA	SD & D	A & SA	Never	Yes, a few times	Yes, often	Never	Never	Yes, a few times	Never	2	3	2	2
2	Average	Average	Average	Average	Average	Poor	SD & D	SD & D	SD & D	SD & D	SD & D	A & SA	Never	Yes, often	Yes, a few times	Yes, a few times	Never	Never	Never	1	3	3	3
2	Good	Good	Good	Good	Good	Good	A & SA	A & SA	A & SA	Neither	A & SA	SD & D	Never	Yes, a few times	Yes, often	Yes, a few times	Never	Yes, a few times	Yes, a few times	4	6	2	3
1	Good	Good	Good	Good	Good	Good	A & SA	A & SA	Neither	A & SA	Neither	A & SA	Yes, a few times	Yes, often	Yes, often	Never	Yes, often	Yes, a few times	Yes, a few times	2	16	1	3
1	Good	Average	Good	Average	Good	Average	A & SA	A & SA	A & SA	Neither	Neither	A & SA	Yes, a few times	Yes, often	Yes, a few times	Never	Never	Yes, a few times	Never	5	6	2	3
2	Good	Good	Good	Good		Good	A & SA	A & SA	A & SA	A & SA		SD & D	Yes, often	Yes, a few times	Yes, often	Yes, a few times	Yes, a few times	Yes, a few times	Never	1	1	5	4
2	Good	Good		Good	Good	Good	A & SA	A & SA	A & SA	Neither	SD & D	A & SA	Never	Yes, a few times	Yes, often	Never	Never	Yes, a few times	Yes, a few times	2	1		4
1	Average	Good	Good	Good	Good	Good	A & SA	A & SA	A & SA	Neither	A & SA	SD & D	Yes, a few times	Yes, a few times	Yes, often	Never	Yes, a few times	Yes, a few times	Never	2	1	1	2
1	Good	Average	Average	Average	Good	Good	A & SA	A & SA	SD & D		SD & D	A & SA	Yes, a few times	Yes, a few times	Yes, often	Never	Yes, often	Yes, often	Yes, a few times	2	6		1
2	Good	Good	Good	Good	Average	Average	A & SA	A & SA	A & SA	A & SA			Yes, a few times	Yes, a few times	Yes, a few times	Never	Yes, a few times	Yes, often		5	12		1
1	Good	Average	Average	Average	Good	Good	A & SA	Neither	Neither	SD & D	SD & D		Never	Yes, a few times	Yes, often	Never	Yes, often	Yes, often	Never	2	1		1
1	Good		Good	Good	Good	Good	A & SA	A & SA	Neither	Neither	Neither	A & SA	Never	Never	Yes, often	Never	Never	Yes, a few times	Never	2	5		3
1	Good	Good			Good	Good	A & SA	A & SA	SD & D	A & SA			Never	Yes, a few times	Yes, often	Never	Yes, often	Yes, a few times	Never	2	1		3
1	Good	Good	Good	Good	Good	Good	A & SA	A & SA	SD & D		A & SA	A & SA	Yes, often	Yes, a few times	Yes, often	Never	Yes, often	Yes, often	Yes, a few times	2	7	1	1
2	Average	Good	Good	Good	Average	Good	A & SA	A & SA	A & SA	Neither	Neither	A & SA	Yes, a few times	Yes, often	Yes, often	Never	Yes, often	Yes, often	Never	3	9	1	1
2	Average	Average	Average	Good	Good	Good	A & SA	SD & D	SD & D	SD & D	SD & D	A & SA	Never	Yes, often	Yes, a few times	Never	Never	Yes, a few times	Never	4	10	1	3
1	Good	Good		Good	Good	Good	A & SA	A & SA	A & SA	Neither	A & SA	A & SA	Never	Yes, often	Yes, a few times	Never	Yes, a few times	Yes, often	Yes, a few times	2	1	2	1
2	Good	Average	Average	Average	Average	Good	A & SA	Neither	A & SA	SD & D	A & SA	A & SA	Never	Never	Never	Never	Never	Never	Never	3	2		2
1	Good	Good		Good		Average	SD & D	SD & D	SD & D	SD & D	SD & D	A & SA	Yes, often	Never	Yes, a few times	Never	Never	Yes, a few times	Never	1		5	3
1	Good	Good			Good	Good	A & SA	A & SA	A & SA	Neither	Neither	A & SA	Never	Yes, often	Yes, a few times	Never	Never	Yes, often	Never	3	5		1
1	Good	Good	Good	Good	Good	Good	A & SA	A & SA	A & SA	A & SA	A & SA	A & SA	Yes, a few times	Yes, often	Yes, often	Yes, a few times	Yes, often	Yes, often	Never	2	11		1
1	Good	Good		Good	Good	Good	SD & D	A & SA	SD & D	Neither	SD & D		Yes, often	Yes, a few times	Yes, a few times	Never	Yes, often	Yes, often	Yes, a few times	1	6	4	3
1	Good	Average	Average	Average	Good	Good	A & SA	A & SA	A & SA	A & SA	A & SA	A & SA	Yes, often	Yes, often	Yes, often	Yes, a few times	Yes, often	Yes, often	Yes, often	1			1
1	Good	Good	Good	Good	Good	Good	A & SA	A & SA	SD & D	Neither	Neither	A & SA	Yes, often	Yes, often	Never	Never	Never	Yes, often	Yes, a few times	2	3	2	1
1	Good	Good	Good	Good	Good	Good	A & SA	A & SA	A & SA	A & SA	A & SA	A & SA	Yes, often	Yes, often	Yes, often	Yes, often	Yes, often	Yes, often	Yes, a few times	5	7	1	1
1	Good	Good	Good	Good	Good	Good	A & SA	Neither	SD & D	Neither	A & SA	A & SA	Never	Yes, a few times	Yes, a few times	Never	Never	Yes, often	Never	4	4	1	1
2	Good	Good	Good	Good	Good	Good	A & SA	A & SA	A & SA	A & SA	A & SA	A & SA	Never	Yes, often	Yes, a few times	Yes, a few times	Yes, a few times	Yes, a few times	Yes, a few times	2	2	3	3
2	Good	Good		Good	Good	Good	A & SA	A & SA	A & SA	A & SA	Neither	A & SA	Never	Yes, often	Yes, often	Never	Yes, a few times	Never	Never	2	10	3	3
2	Good	Good	Good		Good	Good	A & SA	A & SA	A & SA	A & SA	A & SA	A & SA	Never	Yes, often	Yes, often	Never	Yes, often	Yes, often	Never	3	1	2	2
1	Good	Good		Good	Good	Good	A & SA	A & SA	Neither	A & SA	Neither	A & SA	Never	Yes, often	Yes, often	Never	Yes, a few times	Yes, often	Yes, a few times	1	1		1
1	Good	Good	Good	Good	Good	Good	A & SA	A & SA	A & SA	A & SA	A & SA	A & SA	Never	Never	Yes, often	Never	Never	Yes, often	Never	2	9	4	2
1	Good	Good	Good	Good	Good	Good	A & SA	A & SA	A & SA	A & SA	A & SA	A & SA	Yes, often	Yes, often	Yes, often	Yes, a few times	Yes, often	Yes, often	Yes, a few times	5	4	1	1
1	Good	Good		Good	Good	Good	A & SA	A & SA	A & SA	A & SA	A & SA	A & SA	Never	Yes, often	Yes, often	Never	Yes, often	Yes, a few times	Never	1	3	4	3
2	Good	Good		Good	Average	Good	A & SA	A & SA	A & SA	A & SA	SD & D	A & SA	Yes, a few times	Yes, a few times	Yes, often	Never	Never	Yes, often	Never	1	8	5	4
1	Good	Good	Good	Good	Good	Good	A & SA	A & SA	A & SA	A & SA	A & SA	A & SA	Never	Yes, often	Yes, often	Never	Never	Yes, often	Never	2	3		2
1	Good	Good	Good		Good	Good	A & SA	A & SA	SD & D	A & SA	A & SA	A & SA	Never	Yes, often	Yes, often	Never	Yes, often	Yes, often	Yes, a few times	3	8		1
1	Good	Good	Good	Good	Good	Good	A & SA	A & SA	A & SA	Neither	Neither	SD & D	Yes, often	Yes, often	Yes, often	Yes, a few times	Yes, often	Yes, a few times	Yes, a few times	1	5	4	3
1	Good	Good		Good	Good	Good	A & SA	A & SA	A & SA	A & SA	A & SA	A & SA	Never	Yes, often	Yes, often	Never	Yes, often	Yes, often	Yes, a few times	1	2	4	1
1	Good	Good	Average	Good	Good	Good	A & SA	A & SA	A & SA	A & SA	SD & D	A & SA	Yes, a few times	Yes, often	Yes, often	Never	Never	Yes, a few times	Yes, often	1	4	2	2
1	Good	Good	Good		Good	Good	A & SA	A & SA	A & SA	SD & D	SD & D		Never	Yes, often	Yes, a few times	Never	Yes, a few times	Yes, often	Yes, a few times	2			4
1	Good	Average	Average	Average	Good	Good	SD & D	Neither	SD & D	Neither	SD & D	A & SA	Never	Yes, a few times	Yes, a few times	Never	Never	Never	Yes, a few times	3	12		3
1	Good	Average	Good	Average	Good	Good	Neither	Neither	SD & D	SD & D	SD & D	A & SA	Never	Yes, often	Yes, often	Never	Yes, a few times	Yes, a few times	Never	4	5	1	1
1	Good		Good	Good	Good	Good	A & SA	A & SA	A & SA	A & SA	SD & D		Never	Yes, a few times	Yes, often	Yes, a few times	Never	Never	Never	3	2	4	3
2	Good			Good	Good	Good	A & SA	A & SA	Neither	A & SA	SD & D	A & SA	Yes, a few times	Yes, often	Yes, often	Never	Never	Yes, often	Never	4	6	1	3
2	Average	Average	Average	Average	Good	Good	A & SA	A & SA	SD & D	A & SA	SD & D	A & SA	Never	Yes, a few times	Yes, often	Never	Never	Never	Never	4	4	1	4
2	Average	Poor	Poor	Poor	Poor	Good	A & SA	A & SA	A & SA	A & SA	Neither	A & SA	Yes, a few times	Yes, a few times	Yes, often	Never	Never	Yes, a few times	Never	4	8	1	1
1	Good	Good	Good	Good	Good	Good	A & SA	A & SA	A & SA	A & SA	A & SA	A & SA	Never	Yes, often	Yes, often	Never	Yes, often	Yes, often	Never	1	8		3
1	Good	Good		Good	Good	Good	A & SA	A & SA	A & SA	A & SA	Neither	A & SA	Yes, often	Yes, often	Yes, often	Never	Never	Yes, often	Never	1	3		1
2	Good	Average	Average	Poor	Poor	Average	A & SA	SD & D	A & SA	SD & D	SD & D	A & SA	Yes, a few times	Yes, often	Yes, a few times	Yes, a few times	Yes, often	Yes, a few times	Never	4	3	3	3
1	Good	Good	Good	Good	Good	Good	A & SA	A & SA	A & SA	A & SA	Neither	A & SA	Never	Yes, often	Yes, a few times	Never	Never	Yes, often	Never	4	5		3
2	Good	Average	Good	Good	Good	Good	A & SA	A & SA	A & SA	A & SA	A & SA	A & SA	Yes, often	Yes, often	Yes, often	Never	Yes, often	Yes, often	Yes, often	1	6	4	4
1	Good	Good	Good	Good	Good	Good	A & SA	A & SA	A & SA	A & SA	A & SA	A & SA	Yes, often	Yes, often	Yes, often	Never	Yes, often	Yes, often	Yes, a few times	1	8		4
1	Good	Average	Average		Good	Average	A & SA	A & SA	SD & D	SD & D	SD & D	A & SA	Never	Yes, often	Yes, often	Never	Never	Yes, often	Yes, often	2	7	1	1
2	Good	Poor	Average	Average	Average	Good	A & SA	A & SA	A & SA	A & SA	SD & D	SD & D	Yes, a few times	Yes, a few times	Yes, a few times	Yes, a few times	Yes, a few times	Yes, often	Never	4	10	1	1
2	Good	Average		Good	Average	Good	SD & D	SD & D	SD & D	SD & D	SD & D	Neither	Never	Never	Yes, often	Never	Yes, often	Yes, often	Never	2	2		3
1	Good	Good		Good	Good	Good	A & SA	A & SA	SD & D	A & SA	SD & D	A & SA	Never	Yes, a few times	Yes, often	Never	Never	Yes, often	Never	2	2		3
2	Good	Average	Average	Average	Average	Good	A & SA	A & SA	A & SA	A & SA	A & SA	A & SA	Yes, a few times	Yes, a few times	Yes, a few times	Yes, a few times	Yes, a few times	Yes, a few times	Yes, a few times	4	5	1	1
1	Good	Good	Good		Good	Average	A & SA	A & SA	A & SA	A & SA	A & SA	A & SA	Yes, often	Yes, often	Yes, often	Yes, often	Yes, a few times	Yes, often	Yes, a few times	1	4	4	4
2	Average	Good	Good	Good	Poor	Poor	A & SA	A & SA	Neither	A & SA	Neither	A & SA	Yes, often	Yes, often	Yes, a few times	Yes, a few times	Yes, often	Yes, often	Yes, often	5	8	2	1
1	Good	Good	Good	Good	Good	Good	A & SA	A & SA	A & SA	Neither	A & SA	A & SA	Never	Yes, often	Yes, a few times	Never	Yes, often	Yes, often	Yes, a few times	4	3	1	2
2	Good	Average	Average	Average	Poor	Good	A & SA	SD & D	A & SA	Neither	SD & D	A & SA	Never	Yes, often	Yes, a few times	Never	Never	Yes, often	Yes, a few times	3	2	1	2
1	Good	Good	Good		Good	Good	A & SA	A & SA	A & SA	A & SA	A & SA	A & SA	Never	Yes, a few times	Yes, often	Never	Never	Yes, often	Yes, a few times	2	10	1	1
1	Good	Good	Good	Good	Good	Good	A & SA	A & SA	A & SA	A & SA	Neither	A & SA	Yes, often	Yes, often	Yes, often	Never	Yes, often	Yes, often	Yes, a few times	1	20	4	1
1	Good	Good	Good	Good	Good	Average	A & SA	Neither	SD & D	SD & D	SD & D	SD & D	Never	Yes, a few times		Never	Never	Yes, often	Never	4	1		1
1	Good	Good	Good	Good	Good	Good	A & SA	A & SA	A & SA	A & SA	A & SA	A & SA	Yes, often	Yes, often	Yes, often	Never	Yes, often	Yes, often	Yes, often	1	5	4
2	Good	Poor		Average	Average	Good	A & SA	A & SA	A & SA	A & SA	SD & D	A & SA	Never	Yes, often	Yes, often	Yes, often	Yes, often	Yes, often	Never	2			1
1	Good					Good	A & SA	A & SA	SD & D	A & SA	SD & D	A & SA	Never	Yes, often	Yes, often	Never	Yes, a few times	Yes, often	Yes, a few times	1	4		1
2	Good	Good	Average	Good	Poor	Good	A & SA	A & SA	A & SA	SD & D	SD & D	A & SA	Never	Yes, often	Yes, often	Never	Yes, a few times	Yes, a few times	Yes, a few times	4	8	1	2
1	Good	Average	Average	Good	Good	Good	Neither	A & SA	SD & D	Neither	A & SA	A & SA	Yes, often	Never	Yes, often	Never	Yes, often	Yes, a few times	Yes, a few times	2	8	1	1
2	Average	Average	Good	Average	Good	Average	A & SA	Neither	A & SA	SD & D	SD & D	SD & D	Never	Yes, often	Yes, often	Never	Yes, often	Yes, a few times	Never	4	3	5	3
2	Good	Good	Good	Average	Good	Good	SD & D	A & SA	SD & D	A & SA	SD & D	A & SA	Never	Yes, often	Never	Never	Yes, often	Yes, a few times	Yes, a few times	2	9		1
2	Good	Poor	Poor	Average	Poor	Average	A & SA	A & SA	A & SA	Neither	SD & D	SD & D	Yes, often	Yes, often	Yes, often	Never	Never	Yes, a few times	Never	3	3		1
1	Good	Good	Good	Good	Good	Good	A & SA	A & SA	A & SA	Neither	Neither	A & SA	Yes, a few times	Yes, often	Yes, a few times	Yes, a few times	Never	Yes, a few times	Never	4	6		1
2	Good	Good	Good	Good	Good	Good	A & SA	A & SA	SD & D	A & SA	A & SA	A & SA	Yes, often	Yes, often	Yes, often	Yes, often	Yes, often	Yes, often	Yes, a few times	4	3	2	2
1	Good	Good		Good	Good	Poor	A & SA	A & SA	SD & D		A & SA	A & SA	Yes, often	Yes, often	Yes, often	Never	Yes, often	Yes, often	Never	1	9	3	2
1	Good	Good	Good	Good	Good	Average	A & SA	A & SA	A & SA	A & SA	Neither	A & SA	Never	Yes, a few times	Yes, often	Never	Yes, a few times	Yes, a few times	Never	1	2	3	3
2	Good	Good	Good	Good	Good	Good	A & SA	A & SA	SD & D	A & SA	SD & D	SD & D	Yes, a few times	Yes, often	Yes, often	Never	Yes, often	Yes, often	Yes, a few times	1	2
1	Good	Good	Good	Good	Good	Good	A & SA	A & SA	A & SA	A & SA	A & SA	A & SA	Yes, often	Yes, often	Yes, often	Yes, a few times	Yes, often	Yes, often	Yes, often	5	9	1	1
2	Good	Good	Good	Good	Poor	Good	A & SA	A & SA	A & SA	A & SA	SD & D	A & SA	Yes, often	Yes, often	Yes, often	Never	Yes, often	Never	Never	2	2	2	1
2	Good	Good	Good	Good	Average	Average	A & SA	A & SA	SD & D	Neither	A & SA	SD & D	Yes, a few times	Yes, a few times	Yes, often	Never	Yes, often	Yes, often	Never	2	5	4	3
1	Good	Good		Good		Good	A & SA	A & SA	A & SA	A & SA	SD & D	SD & D	Never	Yes, a few times	Yes, a few times	Never	Never	Never	Never	1	2	2	3
1	Good	Good	Good	Good	Good	Good	A & SA	A & SA	A & SA	A & SA	A & SA	A & SA	Yes, often	Yes, often	Yes, often	Never	Yes, often	Yes, often	Yes, often	2	7		3
2	Good	Average	Average	Average	Good	Average	A & SA	A & SA	A & SA	A & SA	SD & D	SD & D	Never	Yes, a few times	Yes, often	Never	Never	Never	Never	3	4		5
2	Good	Good		Good	Good	Good	A & SA	A & SA	SD & D	Neither	Neither	A & SA	Never	Yes, a few times	Yes, often	Never	Yes, a few times	Yes, a few times	Never	4	4	1	2
1	Good	Average		Good		Average	A & SA	SD & D	SD & D	SD & D	SD & D	A & SA	Yes, a few times	Yes, a few times	Yes, often	Never	Yes, a few times	Yes, often	Yes, a few times	2	2	1	2
1	Good	Good	Good	Good	Good	Good	A & SA	A & SA	A & SA	A & SA	Neither		Never	Yes, often	Yes, often	Never	Yes, a few times	Yes, a few times	Yes, a few times	1	1		1
1	Good	Good	Good	Good	Good	Good	A & SA	A & SA	SD & D	A & SA	A & SA	A & SA	Never	Yes, often	Yes, often	Yes, often	Never	Yes, often	Yes, a few times	2	5	2	1
1	Good	Good	Good	Good	Good	Average	Neither	Neither	SD & D	SD & D	SD & D		Never	Yes, a few times	Yes, a few times	Never	Yes, a few times	Yes, a few times	Never	1		4	4
1	Good	Good	Good	Average	Average	Good	SD & D	SD & D	SD & D	SD & D	SD & D	A & SA	Yes, often	Yes, often	Yes, a few times	Never	Yes, often	Yes, often	Yes, a few times	1	8	3	1
1	Good	Good		Good	Good	Good	SD & D	A & SA	A & SA	A & SA	A & SA	A & SA	Never	Yes, often	Yes, often	Never	Yes, often	Yes, a few times	Never	1	1		3
1	Good	Good	Good	Average	Good	Good	A & SA	A & SA	A & SA	A & SA	A & SA	A & SA	Yes, often	Yes, often	Yes, often	Yes, often	Yes, often	Yes, often	Yes, a few times	4	17	1	2
1	Good	Good	Good		Average	Good	A & SA	A & SA	A & SA		SD & D	A & SA	Never	Yes, often	Yes, a few times		Never	Yes, often	Never	2	9		1
2	Good	Good		Good	Good	Good	A & SA	A & SA	A & SA		A & SA	A & SA	Never	Never	Yes, often	Never	Never	Yes, often	Never	2	4	4	4
1	Good	Average	Good	Good	Good	Average	A & SA	A & SA	A & SA	Neither	Neither	A & SA	Never	Yes, often	Yes, often	Never	Yes, often	Yes, often	Yes, a few times	3	10		1
1	Good	Good		Good		Good		A & SA	SD & D	A & SA	A & SA	A & SA	Never	Never	Yes, a few times	Never	Yes, a few times	Yes, a few times	Never	1	1		4
1	Good	Good	Average	Good	Good	Good	Neither	SD & D	Neither	SD & D	SD & D	Neither	Never	Yes, a few times	Yes, a few times	Never	Never	Yes, a few times	Never	4	8		3
2	Good	Average	Good	Average	Good	Poor	A & SA	SD & D	SD & D	SD & D	A & SA	A & SA	Never	Yes, a few times	Yes, often	Never	Yes, a few times	Yes, often	Never	4	1	1	1
1	Good	Good		Good	Good	Good	SD & D	A & SA	SD & D	SD & D	SD & D	SD & D	Never	Never	Yes, often	Never	Never	Never	Never	2	3	5	4
1	Good	Good		Good	Average	Good	A & SA	A & SA	A & SA	A & SA	A & SA	A & SA	Never	Yes, a few times	Yes, often	Never	Yes, a few times	Yes, a few times	Never	2	1		3
2	Average	Poor	Average	Average	Poor	Poor	SD & D	SD & D	SD & D	SD & D	SD & D	A & SA	Never	Yes, often	Yes, a few times	Never	Never	Yes, often	Never	5	3		4
1	Good	Average	Average	Good	Good	Good	A & SA	A & SA	A & SA	Neither	Neither	A & SA	Yes, a few times	Yes, a few times	Yes, a few times	Never	Yes, often	Yes, often	Never	2	5	1	1
1	Good	Average	Good	Good	Good	Average	A & SA	A & SA	SD & D	Neither	A & SA	A & SA	Yes, a few times	Yes, often	Yes, a few times	Never	Never	Yes, often	Never	4	8		3
1	Good	Good	Good	Average	Good	Good	A & SA	A & SA	SD & D	A & SA	A & SA	A & SA	Never	Yes, a few times	Yes, often	Never	Yes, often	Yes, often	Never	3	4	2	4
2	Good	Average	Poor	Good	Average	Average	SD & D	Neither	SD & D	SD & D	SD & D	Neither	Never	Yes, often	Yes, a few times	Never	Yes, often	Never	Never	2	4		5
1	Good	Good			Good	Good	A & SA	A & SA	A & SA	SD & D	SD & D	A & SA	Never	Never	Yes, a few times	Never	Yes, often	Yes, often	Never	1	4	2	3
2	Good	Good	Good	Good	Good	Good	A & SA	A & SA	SD & D	A & SA	SD & D	A & SA	Yes, a few times	Yes, often	Yes, often	Yes, often	Yes, often	Yes, often	Never	2	3	1	1
1	Good	Good		Good	Good	Good	SD & D	A & SA	A & SA	A & SA	A & SA	A & SA	Yes, often	Yes, often	Yes, often	Never	Yes, a few times	Yes, often	Never	1	2	4	4
2	Good	Poor	Poor	Poor	Poor	Average	A & SA	A & SA	A & SA	A & SA	SD & D	A & SA	Never	Yes, a few times	Yes, often	Never	Yes, a few times	Yes, a few times	Never	5	3	3	3
2	Good	Good	Good	Good	Good	Average	SD & D	A & SA	SD & D	A & SA	SD & D	SD & D	Never	Yes, a few times	Yes, often	Never	Never	Never	Never	2	4	3	3
2	Good	Good	Good	Good	Good	Good	A & SA	A & SA	SD & D	A & SA	A & SA	A & SA	Yes, often	Yes, often	Yes, often	Never	Never	Yes, often	Yes, often	2	4	3	4
1	Good	Good	Good	Good	Good	Good	A & SA	Neither	SD & D	SD & D	SD & D	A & SA	Never	Yes, a few times	Yes, often	Never	Never	Yes, often	Yes, a few times	2	9	2	2
1	Good	Average	Good	Good	Good	Good	A & SA	A & SA	A & SA	A & SA	A & SA	A & SA	Yes, often	Yes, often	Yes, often	Never	Yes, a few times	Yes, often	Yes, a few times	1	8	3	1
2	Average	Poor	Poor	Average	Poor	Average	A & SA	Neither	SD & D	SD & D	SD & D	A & SA	Never	Yes, a few times	Yes, a few times	Yes, a few times	Yes, a few times	Yes, a few times	Never	4	4		3
1	Good	Good	Good	Good	Good	Good	A & SA	A & SA	A & SA	A & SA		A & SA	Yes, often	Yes, often	Yes, often	Yes, often	Yes, often	Yes, often	Never	2	7		3
2	Poor	Average		Average	Average	Average	SD & D	SD & D	SD & D	SD & D	SD & D	A & SA	Never	Never	Yes, a few times	Never	Never	Yes, a few times	Never	3	3	1	1
1	Good	Good	Good	Good	Good	Good	A & SA	A & SA	SD & D	Neither	Neither	A & SA	Never	Yes, a few times	Yes, often	Yes, a few times	Yes, a few times	Yes, a few times	Never	4	3	1	1
1	Good	Good	Good	Good	Good	Average	A & SA	A & SA	SD & D	A & SA	Neither	A & SA	Never	Yes, a few times	Yes, often	Never	Yes, often	Yes, often	Yes, a few times	1	15		2
1	Good	Good	Good	Good	Good	Good	A & SA	A & SA	SD & D	Neither	SD & D	SD & D	Yes, a few times	Yes, a few times	Yes, often	Yes, a few times	Yes, often	Yes, a few times	Never	4	5	1	1
1	Good	Good	Good	Good	Good	Good	A & SA	A & SA	A & SA	A & SA	A & SA	A & SA	Yes, a few times	Yes, often	Yes, often	Never	Yes, often	Yes, often	Yes, a few times	2	6	2	1
1	Good	Good	Good		Good	Good	A & SA	A & SA	A & SA	Neither	SD & D	SD & D	Never	Yes, a few times	Yes, often	Never	Yes, often	Yes, often	Never	4	17	1	1
1	Good	Good	Good	Good	Good	Good	A & SA	A & SA	A & SA	A & SA	Neither	A & SA	Yes, a few times	Yes, often	Yes, often	Yes, a few times	Yes, often	Yes, often	Never	2			1
1	Good	Good	Good	Average	Good	Good	A & SA	A & SA	A & SA	A & SA	A & SA	A & SA	Yes, often	Yes, often	Yes, often	Yes, a few times	Yes, often	Yes, often	Yes, a few times	4	9	2	2
2	Good	Average	Poor	Average	Average	Good	A & SA	A & SA	SD & D	Neither	SD & D	A & SA	Never	Yes, a few times	Yes, often	Never	Never	Yes, often	Yes, a few times	2	6	1	2
2	Good	Good	Average	Average	Good	Good	A & SA	A & SA	SD & D	Neither	SD & D	A & SA	Never	Never	Yes, often	Never	Never	Yes, often	Never	2	1	1	3
1	Good	Good	Good	Good	Good	Good	A & SA	A & SA	A & SA	A & SA	Neither	A & SA	Yes, often	Yes, often	Yes, often	Never	Yes, often	Yes, a few times	Yes, a few times	1	8	3	1
1	Good	Good	Good	Good	Good	Good	A & SA	A & SA	A & SA	A & SA	A & SA	Neither	Yes, a few times	Yes, often	Yes, often	Never	Yes, often	Yes, often	Yes, a few times	1	5	4	2
1	Good	Good	Good	Good	Good	Good	A & SA	A & SA	A & SA	A & SA	Neither	A & SA	Yes, a few times	Yes, often	Yes, often	Yes, often	Never	Yes, often	Yes, a few times	4	5	1	1
2	Good	Average	Good	Average	Good	Good	A & SA	A & SA	SD & D	A & SA	SD & D	SD & D	Yes, a few times	Yes, a few times	Yes, often	Yes, a few times	Yes, often	Yes, often	Yes, a few times	1	12	3	2
1	Good	Good		Good	Good	Good	SD & D	Neither	SD & D	SD & D	A & SA	A & SA	Never	Never	Yes, often	Never	Never	Yes, often	Never	1	5	1	1
1	Good	Good	Good	Good	Good	Good	SD & D	SD & D	Neither	Neither	SD & D	A & SA	Yes, often	Yes, often	Yes, often	Never	Yes, often	Never	Never	3	3	3	1
2	Average	Good	Good	Good	Good	Good	A & SA	A & SA	A & SA	A & SA	A & SA		Never	Yes, a few times	Yes, often	Yes, a few times	Yes, often	Never	Never	2	3	2	5
1	Good	Good	Good	Good	Good	Good	A & SA	A & SA	A & SA	Neither	Neither		Never	Never	Yes, often	Never	Never	Never	Never	1	1		2
2	Good	Average	Average	Average	Good	Average	A & SA	A & SA	A & SA	A & SA	SD & D	A & SA	Never	Yes, often	Yes, often	Yes, often	Never	Yes, a few times	Never	4	3	2	3
1	Good	Good	Good	Good	Good	Good	Neither	A & SA	SD & D	A & SA	A & SA	A & SA	Yes, a few times	Yes, a few times	Yes, a few times	Never	Yes, a few times	Yes, often	Yes, a few times	1	4	1	1
2	Good	Average	Average	Good	Good	Good	A & SA	A & SA	A & SA	A & SA	A & SA	SD & D	Yes, often	Yes, often	Yes, often	Never	Yes, a few times	Never	Yes, a few times	2	2	3	1
2	Good	Good		Average	Average	Good	Neither	A & SA	SD & D	Neither	SD & D	A & SA	Never	Yes, a few times	Yes, often	Never	Never	Yes, often	Never	3	3	1	4
1	Good	Good		Average	Good	Average	A & SA	SD & D	A & SA	Neither	SD & D	A & SA	Never	Yes, often	Yes, a few times	Yes, a few times	Yes, a few times	Yes, often	Never	4	1	2	1
2	Good	Average		Average	Average	Poor	Neither	SD & D	Neither	Neither	SD & D	A & SA	Yes, often	Yes, a few times	Yes, a few times	Never	Yes, often	Yes, a few times	Never	3	8		4
2	Good	Good	Average	Good	Good	Average	Neither	A & SA	Neither	Neither	SD & D	Neither	Never	Yes, often	Yes, often	Never	Yes, a few times	Yes, often	Never	4	3		3
1	Good	Good	Good	Good	Good	Good	A & SA	A & SA	A & SA	A & SA		A & SA	Yes, a few times	Yes, often	Yes, a few times	Yes, a few times	Yes, often	Yes, often	Yes, a few times	5	15		3
1	Good	Good	Good	Good	Good	Good	A & SA	A & SA	A & SA	A & SA	Neither	A & SA	Yes, often	Yes, a few times	Yes, often	Yes, a few times	Yes, a few times	Yes, a few times	Never	5	10	1	3
2	Average	Good	Good	Good	Average	Average	A & SA	Neither	A & SA	SD & D	SD & D	A & SA	Never	Yes, often	Yes, often	Never	Never	Yes, often	Yes, a few times	2	17	1	2
1	Good	Good	Good	Good	Good	Good	A & SA	A & SA	Neither	Neither	Neither	A & SA	Yes, often	Yes, often	Yes, often	Yes, often	Yes, often	Yes, often	Yes, a few times	4	7		1
2	Average	Good	Average	Average	Good	Poor	SD & D	SD & D	SD & D	SD & D	SD & D	A & SA	Never	Never	Yes, a few times	Never	Never	Yes, often	Never	3	7	2	3
1	Good	Good	Good		Good	Good	A & SA	A & SA	A & SA	A & SA	SD & D	A & SA	Never	Yes, often	Yes, often	Never	Yes, a few times	Yes, often	Never	3	7	1	1
1	Good	Average	Good	Good	Good	Average	SD & D	A & SA	A & SA	A & SA	SD & D	A & SA	Never	Yes, often	Yes, a few times	Never	Never	Yes, a few times	Never	5	9	1	3
2	Good	Good	Good	Good	Good	Good	A & SA	A & SA	A & SA	A & SA	Neither	A & SA	Yes, often	Yes, often	Yes, often	Yes, often	Yes, a few times	Yes, often	Yes, a few times	4	4	1	1
1	Good	Average	Good	Average	Average	Good	A & SA	A & SA	SD & D	A & SA			Yes, a few times	Yes, a few times	Yes, often	Never	Yes, often	Yes, a few times	Never	1		3	1
1	Good	Average		Good	Average	Good	SD & D	SD & D	A & SA	SD & D	SD & D	A & SA	Never	Never	Yes, often	Never	Never	Yes, a few times	Never	2	3	4	2
2	Good				Average	Good	A & SA	Neither	SD & D	Neither	Neither	Neither	Never	Yes, a few times	Yes, often	Never	Never	Yes, often	Never	4	3	2	2
1	Good		Good			Good	A & SA	Neither	SD & D	Neither	SD & D	A & SA	Yes, a few times	Yes, a few times	Yes, a few times	Never	Yes, a few times	Yes, often	Never	4	5	1	2
1	Good	Good		Good	Good	Good		SD & D	SD & D	SD & D	SD & D	A & SA	Never	Yes, a few times	Yes, a few times	Never	Never	Yes, often	Never	2	1		1
1	Good	Average	Average	Average	Good	Good	SD & D	Neither	Neither	A & SA	SD & D	A & SA	Yes, a few times	Yes, often	Never	Yes, a few times	Never	Yes, a few times	Never	5	10	1	3
1	Good	Good		Good		Good	A & SA	SD & D	A & SA	SD & D	SD & D		Yes, a few times	Yes, a few times	Yes, a few times	Never	Yes, often	Yes, often	Yes, a few times	1			2
2	Good	Average	Good	Good	Poor	Good	A & SA	A & SA	Neither	A & SA	A & SA	A & SA	Yes, a few times	Yes, often	Yes, often	Never	Yes, a few times	Never	Yes, a few times	2	9	2	2
2	Average	Average	Average	Average	Poor	Poor	A & SA	SD & D	SD & D	SD & D	SD & D	SD & D	Yes, a few times	Yes, often	Yes, often	Never	Never	Yes, often	Never	4	5	1	1
1	Good	Good		Good	Good	Good	A & SA	SD & D	A & SA	SD & D	SD & D	A & SA	Yes, a few times	Yes, often	Yes, often	Never	Yes, a few times	Yes, often	Never	2	5	2	4
1	Good	Good		Good	Good	Good	A & SA	A & SA	A & SA	A & SA		SD & D	Yes, often	Yes, a few times	Yes, often	Never	Never	Yes, often	Never	2	4	3	4
1	Good	Good		Good	Good	Good	A & SA	A & SA	Neither	Neither		A & SA	Never	Yes, often	Yes, often	Never	Never	Yes, often	Yes, a few times	2	7	4	1
1	Good	Average			Good	Average		A & SA	A & SA				Yes, often		Yes, often	Never	Yes, often	Never	Never	1	6		5
2	Good	Good	Good	Good	Good	Good	A & SA	A & SA	A & SA	A & SA	SD & D	A & SA	Never	Yes, often	Yes, often	Never	Yes, a few times	Yes, a few times	Yes, a few times	5	5		2
1	Good	Good	Good	Good	Average	Average	A & SA	Neither	SD & D	A & SA	Neither	SD & D	Yes, a few times	Yes, a few times	Yes, a few times	Never	Never	Yes, often	Yes, a few times	3	2		1
1	Good	Good	Good	Good	Good	Good	A & SA	A & SA	A & SA	A & SA	A & SA	A & SA	Yes, a few times	Yes, a few times	Yes, often	Never	Never	Yes, a few times	Yes, a few times	1	2	2	3
1	Good	Good	Average		Good	Good	A & SA	A & SA	A & SA	Neither	SD & D	A & SA	Never	Yes, often	Yes, a few times	Yes, a few times	Yes, a few times	Yes, a few times	Never	2	10	2	1
2	Good	Good	Average	Good	Good	Good	A & SA	A & SA	SD & D	A & SA	SD & D	A & SA	Never	Yes, a few times	Yes, often	Never	Yes, often	Yes, often	Never	2		4	3
2	Average	Poor	Poor	Poor	Average	Good	A & SA	SD & D	A & SA	SD & D	SD & D	SD & D	Never	Yes, a few times	Yes, a few times	Never	Never	Yes, often	Yes, a few times	2	14		2
1	Good		Good	Good	Average	Good	A & SA	A & SA	A & SA		SD & D	A & SA	Yes, often	Yes, often	Yes, often	Never	Yes, a few times	Yes, a few times	Yes, a few times	1	8	4	2
1	Good	Good	Good	Good	Good	Good	A & SA	Neither	Neither	Neither	SD & D	A & SA	Never	Yes, often	Yes, often	Never	Never	Yes, often	Never	2	7	3	1
1	Good	Good	Good	Good	Good	Good	A & SA	A & SA	SD & D	A & SA	SD & D	A & SA	Yes, often	Yes, often	Yes, often	Yes, often	Yes, often	Yes, often	Yes, a few times	4	12	1	1
1	Average				Good	Good	SD & D	SD & D	SD & D	SD & D	SD & D	SD & D	Never	Never	Yes, a few times	Never	Never	Never	Never	2			1
2	Average	Average	Good	Average	Good	Average	A & SA	Neither	A & SA	SD & D	SD & D	A & SA	Yes, a few times	Yes, often	Yes, often	Never	Yes, a few times	Yes, often	Never	2	2	1	4
1	Good	Good	Good	Good	Good	Good	SD & D	A & SA	SD & D	A & SA	Neither	A & SA	Yes, often	Yes, often	Yes, a few times	Never	Yes, often	Yes, often	Yes, a few times	1	9	4	3
1	Good	Good	Average	Good	Good	Good	SD & D	Neither	Neither	SD & D	SD & D	Neither	Yes, a few times	Never	Yes, often	Yes, often	Yes, a few times	Yes, often	Never	5	1	1	3
2	Good	Good	Good	Good	Average	Good	A & SA	A & SA	A & SA	A & SA	A & SA	A & SA	Never	Yes, often	Yes, a few times	Yes, a few times	Yes, a few times	Yes, often	Never	3	2	3	2
1	Good	Good	Average	Good	Good	Good	A & SA	A & SA	Neither	Neither	Neither	A & SA	Yes, often	Yes, often	Yes, often	Never	Yes, a few times	Yes, often	Never	2	4	1	1
1	Average	Good	Good	Good	Good	Poor	A & SA	SD & D	SD & D	A & SA	SD & D	A & SA	Never	Yes, a few times	Yes, often	Never	Never	Yes, a few times	Yes, a few times	2	1	2	1
2	Good	Average	Good	Average	Good	Good	A & SA	A & SA	A & SA	A & SA	Neither	A & SA	Yes, a few times	Yes, often	Yes, often	Yes, often	Never	Yes, often	Yes, a few times	2	9	3	3
1	Good	Good		Good	Good	Good	A & SA	A & SA	A & SA	A & SA	SD & D	A & SA	Never	Yes, often	Yes, a few times	Never	Never	Yes, often	Never	4	3		1
2	Good	Average	Good	Good	Good	Good	A & SA	SD & D	A & SA	SD & D	SD & D	A & SA	Never	Yes, a few times	Yes, a few times	Never	Never	Yes, often	Yes, a few times	2	2	3	4
2	Average	Average	Average	Average	Good	Poor	A & SA	SD & D	A & SA	SD & D	SD & D	A & SA	Never	Yes, often	Yes, often	Never	Yes, a few times	Never	Never	4	4	3	3
2	Good	Good	Good	Good	Good	Good	A & SA	A & SA	A & SA	A & SA	A & SA	SD & D	Yes, a few times	Yes, a few times	Yes, a few times	Never	Yes, a few times	Yes, a few times	Yes, a few times	3	7	2	1
1	Good	Average	Average	Good	Good	Good	SD & D	Neither	SD & D	Neither	Neither	A & SA	Yes, a few times	Yes, often	Yes, a few times	Never	Yes, often	Yes, often	Never	2	5	2	1
2	Good	Good		Good	Good	Good	SD & D	A & SA	SD & D	SD & D	SD & D	A & SA	Never	Never	Yes, a few times	Never	Never	Yes, often	Never	2	2		3
1	Good	Good	Good	Average	Good	Good	A & SA	A & SA	SD & D	A & SA	A & SA	A & SA	Yes, often	Yes, a few times	Yes, often	Never	Yes, often	Yes, a few times	Yes, a few times	2	4	2	1
1	Good	Good	Good	Good	Good	Good	Neither	Neither	SD & D	Neither	SD & D	Neither	Never	Yes, a few times	Yes, a few times	Yes, a few times	Never	Yes, a few times	Never	2	1	2	1
1	Good				Good	Average	Neither	SD & D	SD & D	SD & D	SD & D	A & SA	Never	Yes, often	Yes, often	Never	Never	Never	Never	2	4	1	3
1	Good		Good	Good	Good	Good	A & SA	A & SA	Neither	Neither	Neither	SD & D	Yes, often	Yes, often	Yes, often	Yes, a few times	Never	Yes, often	Never	1	15	2	3
1	Good	Good	Good	Average	Average	Good	A & SA	Neither	A & SA	A & SA	Neither	A & SA	Yes, often	Yes, a few times	Yes, a few times	Yes, a few times	Never	Yes, often	Yes, often	2	4	3	1
1	Good	Average	Average	Average	Average	Good	A & SA	A & SA	A & SA	Neither	SD & D	A & SA	Never	Yes, a few times	Yes, often	Yes, a few times	Yes, often	Yes, often	Never	2	12	1	1
1	Good	Good	Good	Good	Good	Good	A & SA	A & SA	SD & D	A & SA	SD & D	A & SA	Never	Yes, often	Yes, often	Yes, a few times	Yes, often	Yes, often	Never	4	3	1	3
1	Good	Good	Average	Good	Good	Good	SD & D	A & SA	A & SA	SD & D	SD & D	A & SA	Never	Never	Yes, a few times	Never	Never	Never	Never	2	2	1	1
2	Good	Good			Good	Average	SD & D	Neither	SD & D	SD & D	SD & D	SD & D	Never	Yes, a few times	Yes, a few times	Never	Never	Yes, a few times	Never	2	4		3
1	Good	Good	Good	Good	Good	Good	A & SA	A & SA	A & SA	A & SA	A & SA	A & SA	Never	Yes, often	Yes, often	Never	Never	Yes, often	Never	1		3	3
1	Good	Average		Good	Good	Good	A & SA	SD & D	SD & D	SD & D	SD & D	A & SA	Never	Never	Yes, often	Never	Yes, often	Yes, often	Yes, a few times	2	5	2	3
1	Good	Good	Average	Good	Average	Good	A & SA	A & SA	SD & D	Neither	Neither	A & SA	Yes, a few times	Yes, often	Yes, often	Yes, a few times	Yes, a few times	Yes, often	Never	3	12		1
1	Good	Good		Average	Good	Good	A & SA	A & SA	A & SA		SD & D	A & SA	Yes, a few times	Yes, a few times	Yes, often	Never	Yes, often	Yes, often	Yes, a few times	2	6		1
2	Good	Good	Good	Good	Poor	Average	A & SA	A & SA	A & SA	A & SA	A & SA	SD & D	Never	Yes, often	Yes, often	Yes, a few times	Yes, a few times	Yes, a few times	Never	5	5	2	1
1	Good	Good	Good	Good	Good	Good	A & SA	A & SA	A & SA	A & SA	A & SA	A & SA	Yes, a few times	Yes, often	Yes, often	Yes, often	Yes, often	Yes, often	Yes, a few times	2	7		1
2	Average	Good	Poor		Good	Good	SD & D	A & SA	A & SA	A & SA			Yes, a few times	Yes, often	Yes, often	Yes, a few times	Never	Never	Never	3	2	3	2
2	Good	Good	Good	Good	Average	Good	SD & D	A & SA	SD & D	SD & D	SD & D		Never	Yes, often	Yes, often	Yes, a few times	Yes, often	Yes, often	Yes, a few times	4	14		3
1	Good	Good	Good	Good	Good	Good	A & SA	A & SA	A & SA	A & SA	A & SA	A & SA	Never	Yes, often	Yes, often	Yes, often	Never	Yes, often	Yes, often	2	11	1	1
1	Good	Good	Good	Good	Good	Good	A & SA	A & SA	SD & D	Neither	A & SA	A & SA	Never	Yes, often	Yes, often	Never	Never	Yes, often	Yes, a few times	2	3	4	1
2	Good	Good		Good	Good	Good	A & SA	A & SA	A & SA	Neither	SD & D	SD & D	Never	Yes, often	Yes, often	Never	Never	Yes, a few times	Never	2	2	4	5
2	Good	Good		Good	Average	Good	A & SA	SD & D	SD & D	A & SA	SD & D	A & SA	Yes, often	Yes, a few times	Yes, a few times	Never	Yes, a few times	Yes, a few times	Never	2	2		1
1	Good	Good	Good	Good	Good	Good	A & SA	A & SA	A & SA	A & SA	SD & D	Neither	Yes, often	Yes, often	Yes, often	Never	Never	Yes, often	Yes, often	2	2		1
1	Good	Good		Good	Good	Average	A & SA	A & SA	A & SA	A & SA	A & SA	Neither	Never	Yes, often	Yes, often	Never	Never	Yes, a few times	Never	2	3		4
1	Good		Good	Good	Good	Good	A & SA	A & SA	A & SA	A & SA	SD & D	A & SA	Never	Yes, often	Yes, often	Never	Yes, a few times	Yes, often	Never	2	7	1	1
1	Good	Good	Good	Good	Good	Good	A & SA	A & SA	A & SA	Neither	SD & D	A & SA	Yes, often	Yes, often	Yes, often	Never	Yes, a few times	Yes, a few times	Yes, a few times	2	4		1
2	Good	Good	Good		Good	Good	A & SA	A & SA	A & SA	SD & D	SD & D	A & SA	Yes, often	Yes, often	Yes, often	Never	Never	Yes, often	Never	3	1		4
2	Good	Average	Poor	Good	Good	Poor	A & SA	SD & D	A & SA	SD & D	SD & D	SD & D	Yes, a few times	Yes, often	Never	Yes, often	Yes, a few times	Yes, often	Yes, a few times	4	4	3	1
1	Good	Good	Good	Good	Good	Good	A & SA	A & SA	A & SA	A & SA	A & SA	A & SA	Yes, often	Yes, often	Yes, often	Never	Never	Yes, often	Yes, often	1	4	2	1
1	Good	Good	Good	Good	Good	Good	A & SA	A & SA	A & SA	A & SA	A & SA		Yes, a few times	Yes, a few times	Yes, often	Never	Yes, a few times	Yes, often	Yes, a few times	1	1	4	3
2	Good	Good		Good	Good	Good	SD & D	A & SA	SD & D	A & SA	SD & D	A & SA	Never	Yes, a few times	Yes, often	Never	Yes, often	Yes, a few times	Never	1	8	4	3
2	Good	Good	Good	Average	Good	Good	A & SA	A & SA	A & SA	A & SA	A & SA	A & SA	Yes, often	Yes, often	Yes, often	Yes, often	Yes, often	Yes, often	Yes, a few times	5	22	1	1
2	Average	Poor	Average	Average	Poor	Poor	SD & D	SD & D	SD & D	SD & D	SD & D	SD & D	Yes, a few times	Yes, often	Never	Yes, a few times	Never	Yes, often	Yes, a few times	5	9	1	3
1	Good	Good	Average	Average	Good	Good	A & SA	Neither	A & SA	Neither	Neither	A & SA	Never	Yes, often	Yes, often	Never	Never	Yes, often	Never	4	11	1	1
1	Good	Average		Poor	Poor	Good	A & SA	SD & D		SD & D	SD & D		Never	Never	Yes, a few times	Never	Never	Yes, a few times	Yes, a few times	1			4
2	Average		Good	Good		Good		A & SA	A & SA	Neither	SD & D		Never	Never	Yes, often	Never	Never	Yes, often	Never	1	1	4	4
2	Average	Good	Good	Good	Average	Average	A & SA	A & SA	A & SA	Neither	SD & D	A & SA	Yes, a few times	Yes, often	Yes, often	Never	Never	Yes, often	Yes, a few times	2	4	3	3
1	Good	Good	Average	Average	Average	Good	SD & D	A & SA	A & SA	A & SA	SD & D	A & SA	Never	Never	Yes, a few times	Never	Never	Yes, a few times	Never	1	4	4	3
2	Average	Good	Poor	Good	Poor	Good	A & SA	A & SA	SD & D	A & SA	A & SA	SD & D	Yes, often	Never	Yes, often	Never	Yes, often	Never	Never	1			4
1	Good	Good	Good	Good	Good	Average	A & SA	A & SA	Neither	Neither	A & SA	Neither	Yes, a few times	Yes, often	Yes, often	Yes, often	Yes, a few times	Yes, often	Yes, a few times	4	4		3
1	Good		Good			Good	SD & D	SD & D	SD & D		SD & D	SD & D	Never	Never	Yes, a few times	Never	Never	Never	Never	3	1		3
1	Good	Good	Good	Good	Good	Good	A & SA	A & SA	A & SA	Neither	SD & D	A & SA	Yes, a few times	Yes, a few times	Yes, often	Never	Yes, often	Yes, often	Never	2	7	1	1
1	Good	Good		Good	Good	Good	A & SA	A & SA	A & SA	A & SA	A & SA		Yes, often	Yes, a few times	Yes, a few times	Never	Yes, often	Yes, often	Yes, a few times	2	7		1
1	Good	Good	Good	Good	Good	Good	A & SA	A & SA	A & SA	A & SA	A & SA		Yes, often	Yes, a few times	Yes, often	Never	Never	Yes, often	Yes, often	2	5	2	1
1	Good	Good	Good	Good	Good	Good	A & SA	A & SA	A & SA	A & SA	SD & D	A & SA	Never	Yes, often	Yes, a few times	Never	Yes, a few times	Yes, often	Never	2	5	1	2
2	Good	Average	Good	Average	Average	Good	A & SA	Neither	Neither	SD & D	SD & D		Yes, often	Yes, often	Yes, often	Never	Yes, often	Yes, a few times	Yes, a few times	4	10	1	2
1	Good	Good		Good	Good	Good	SD & D	A & SA	SD & D			SD & D	Never	Never	Yes, a few times	Never	Never	Never	Yes, a few times	1		4	4
1	Good	Good	Good		Good	Good	A & SA	A & SA	A & SA	A & SA	A & SA	A & SA	Yes, often	Yes, often	Yes, often	Yes, a few times	Yes, often	Yes, a few times	Yes, a few times	4	10		2
1	Good	Good	Good	Good	Good	Good	A & SA	A & SA	SD & D	Neither	A & SA	A & SA	Yes, a few times	Yes, a few times	Yes, often	Yes, often	Yes, often	Yes, often	Yes, a few times	4	7	1	2
1	Good	Good		Good	Good	Good	A & SA	A & SA	A & SA		A & SA	A & SA	Never	Yes, often	Yes, often	Never	Yes, often	Yes, a few times	Never	2	5		4
2	Average	Good	Good	Good	Good	Average	A & SA	A & SA	A & SA	A & SA	A & SA	A & SA	Yes, a few times	Yes, often	Yes, often	Never	Never	Yes, often	Never	2	5	2	2
2	Average	Good	Good	Average	Average	Poor	A & SA	Neither	A & SA	Neither	SD & D	A & SA	Never	Yes, a few times	Yes, often	Never	Yes, often	Yes, a few times	Never	4	1		3
1	Good	Good		Good	Good	Average	A & SA	A & SA	SD & D	Neither	SD & D	A & SA	Yes, a few times		Yes, often	Yes, a few times	Never	Yes, often	Yes, a few times	1	11	2	1
1	Good	Average	Good		Good	Good	A & SA	A & SA	SD & D	A & SA	SD & D	A & SA	Never	Yes, a few times	Yes, often	Never	Never	Yes, a few times	Yes, a few times	3	4	1	1
2	Good	Good	Good	Good	Good	Good	A & SA	A & SA	A & SA	A & SA	A & SA	A & SA	Yes, a few times	Yes, often	Yes, often	Never	Never	Yes, often	Never	2	10		2
1	Good		Good	Good	Good	Good	A & SA	A & SA	A & SA	A & SA	A & SA		Yes, a few times	Yes, often	Yes, often	Never	Yes, often	Yes, often	Yes, often	2	7	5	3
2	Good	Average	Average	Good	Good	Poor	A & SA	A & SA	A & SA	A & SA	Neither	SD & D	Never	Yes, a few times	Yes, a few times	Never	Never	Never	Yes, a few times	4	8	2	4
2	Average	Poor	Poor	Poor	Poor	Average	A & SA	SD & D	A & SA	SD & D	SD & D	SD & D	Never	Never	Yes, often	Yes, often	Yes, a few times	Yes, a few times	Yes, a few times	3	7	4	3
1	Good	Good		Good	Good	Good	A & SA	A & SA	SD & D	A & SA	SD & D		Yes, often	Yes, a few times	Yes, often	Never	Yes, a few times	Yes, a few times	Never	1	4		3
2	Good	Average	Average	Average	Average	Good	SD & D	SD & D	SD & D	Neither	SD & D	A & SA	Never	Yes, often	Yes, a few times	Yes, a few times	Yes, a few times	Yes, often	Never	4	10	2	3
1	Good	Good	Good	Good	Good	Average	SD & D	Neither	Neither	SD & D	SD & D	A & SA	Never	Yes, a few times	Yes, a few times	Never	Never	Yes, often	Yes, a few times	1			1
2	Good	Average	Good	Good	Average	Good	A & SA	A & SA	A & SA	Neither	Neither	SD & D	Yes, often	Yes, often	Yes, often	Never	Yes, often	Yes, a few times	Yes, a few times	4	10		2
2	Good	Average	Good	Good	Average	Good	SD & D	SD & D	A & SA	SD & D	SD & D	A & SA	Never	Yes, often	Yes, a few times	Never	Never	Yes, a few times	Yes, a few times	2	6	1	1
1	Good	Good	Good	Good	Good	Good	A & SA	A & SA	A & SA	A & SA	Neither	A & SA	Yes, a few times	Yes, often	Yes, often	Never	Yes, a few times	Yes, often	Yes, a few times	2	4		1
2	Good	Average	Average	Good	Good	Average	SD & D	SD & D	SD & D	A & SA	SD & D	Neither	Never	Yes, often	Yes, a few times	Never	Never	Yes, a few times	Never	2	5	4	2
1	Good	Good		Poor		Good	A & SA	A & SA	SD & D	A & SA	A & SA	A & SA	Yes, often	Yes, often	Yes, often	Never	Never	Never	Never	1	1	4	2
1	Good	Average		Good	Good	Good	A & SA	A & SA	A & SA	A & SA	SD & D	A & SA	Never	Never	Yes, often	Never	Never	Yes, often	Never	2	5		4
2	Good	Good	Good	Good	Good	Good	SD & D	Neither	Neither	Neither	Neither	A & SA	Never	Yes, often	Never	Never	Never	Yes, a few times	Never	3	5	1	3
1	Good			Good	Poor	Good	SD & D		SD & D	SD & D	SD & D	A & SA	Yes, a few times	Never	Yes, a few times	Never	Yes, often	Yes, a few times	Never	2	1		4
1	Good	Good	Good	Good	Good	Average	A & SA	A & SA	A & SA	SD & D	A & SA	A & SA	Never	Yes, a few times	Yes, often	Never	Yes, often	Yes, often	Yes, a few times	2	20	3	1
1	Good	Good	Good	Good	Good	Good	A & SA	A & SA	A & SA	A & SA	Neither	A & SA	Yes, often	Yes, often	Yes, often	Yes, often	Yes, often	Yes, often	Never	5	11	1	1
2	Average	Good	Good	Average	Good	Poor	Neither	Neither	A & SA	A & SA	A & SA	A & SA	Never	Yes, often	Yes, often	Never	Never	Yes, a few times	Never	3	2	1	1
1	Good	Average			Good	Good	A & SA	A & SA	A & SA		SD & D	A & SA	Never	Yes, often	Yes, often	Yes, often	Never	Yes, often	Never	1	19		1
2	Good	Good		Good	Good	Good	A & SA	A & SA	SD & D	A & SA	SD & D	SD & D	Never	Yes, a few times	Yes, often	Never	Never	Yes, a few times	Never	2			3
1	Good	Good	Good	Good	Average	Average	A & SA	A & SA	Neither	A & SA	A & SA	A & SA	Yes, often	Yes, often	Yes, often	Yes, often	Yes, often	Yes, often	Never	4		4	1
1	Good	Good		Good	Good	Average	SD & D	SD & D	A & SA	A & SA	SD & D	A & SA	Never	Yes, a few times	Yes, a few times	Never	Never	Yes, often	Never	2	1	3	3
1	Good	Good	Good	Good	Good	Good	A & SA	A & SA	A & SA	A & SA	A & SA	A & SA	Yes, often	Yes, often	Yes, often	Yes, a few times	Yes, often	Yes, often	Yes, often	3	15		3
1	Good	Good	Good	Average	Good	Good	A & SA	A & SA	Neither	A & SA	A & SA	A & SA	Yes, often	Yes, often	Yes, often	Yes, a few times	Yes, often	Yes, often	Yes, a few times	2	8	2	2
1	Good	Good	Good	Good	Good	Good	A & SA	A & SA	SD & D	A & SA	A & SA	A & SA	Yes, a few times	Yes, a few times	Yes, often	Never	Never	Yes, a few times	Never	2	1		1
1	Good	Good	Average	Good	Good	Poor	A & SA	A & SA	SD & D	SD & D	SD & D	A & SA	Yes, a few times	Yes, a few times	Yes, often	Yes, a few times	Yes, often	Yes, a few times	Yes, a few times	5	16		1
1	Good	Good	Good	Good	Good	Good	A & SA	A & SA	A & SA	A & SA	A & SA	A & SA	Yes, a few times	Yes, often	Yes, often	Never	Never	Yes, often	Never	2	4	1	1
1	Good	Good		Good	Good	Good	Neither	A & SA	A & SA	A & SA	SD & D	A & SA	Yes, a few times	Yes, a few times	Yes, often	Never	Yes, often	Yes, often	Never	1	12	3	1
2	Good	Good	Good	Good	Good	Good	A & SA	A & SA	A & SA	A & SA	A & SA	SD & D	Never	Yes, often	Yes, often	Never	Never	Yes, often	Never	2	7	3	4
2	Good	Good	Good	Good	Average	Average	Neither	Neither	Neither	Neither	Neither	Neither	Never	Yes, often	Never	Yes, often	Never	Yes, often	Never	5	4		5
1	Good	Good		Good	Good	Good	A & SA	SD & D	Neither	Neither	SD & D	A & SA	Never	Yes, a few times	Yes, a few times	Never	Yes, often	Yes, often	Never	2		1	1
2	Good		Average	Good	Poor	Average	A & SA	SD & D	SD & D	SD & D	SD & D	A & SA	Never	Yes, a few times	Yes, often	Yes, a few times	Never	Yes, often	Never	2	1		4
1	Good	Good	Good	Good	Good	Good	A & SA	A & SA	A & SA	A & SA	A & SA	Neither	Never	Yes, often	Yes, often	Yes, often	Never	Yes, often	Never	3	10		1
1	Good			Good	Good	Good	A & SA	SD & D	A & SA	A & SA	SD & D	A & SA	Never	Yes, often	Yes, often	Never	Never	Yes, often	Yes, a few times	2	4	3	2
2	Average	Average	Poor	Average	Poor	Poor	A & SA	SD & D	SD & D	A & SA	SD & D	A & SA	Yes, a few times	Yes, a few times	Yes, often	Yes, a few times	Never	Never	Never	5	4	1	3
2	Good	Good		Good	Average	Good	Neither	A & SA	A & SA	A & SA	SD & D	A & SA	Never	Yes, a few times	Yes, often	Never	Never	Never	Never	2	2	2	1
2	Good	Average	Good	Average	Poor	Poor	A & SA	A & SA	A & SA	A & SA	A & SA	A & SA	Never	Yes, often	Yes, often	Yes, a few times	Never	Yes, a few times	Never	3	3		3
1	Good	Good	Good	Good	Good	Good	Neither	A & SA	A & SA	SD & D	SD & D	SD & D	Never	Yes, a few times	Yes, often	Never	Never	Yes, often	Never	1	3	3	2
1	Good	Good	Good	Good	Good	Good	SD & D	A & SA	A & SA	A & SA	SD & D	A & SA	Never	Yes, often	Yes, often	Never	Never	Yes, often	Yes, a few times	2	3		4
1	Good	Good	Good	Good	Good	Good	A & SA	A & SA	A & SA	A & SA	A & SA	A & SA	Yes, a few times	Yes, a few times	Yes, often	Never	Yes, often	Yes, a few times	Never	3	7	1	1
1	Good	Good		Average	Good	Good	A & SA	A & SA	SD & D	Neither	Neither	A & SA	Yes, often	Yes, a few times	Yes, often	Never	Never	Yes, often	Yes, a few times	2	6		1
1	Good	Good		Average	Good	Good	A & SA	A & SA	A & SA	Neither	SD & D	A & SA	Yes, a few times	Yes, a few times	Yes, often	Never	Never	Yes, often	Yes, a few times	3	18	1	1
1	Good	Good		Good	Good	Good	A & SA	A & SA	A & SA	A & SA	A & SA	A & SA	Never	Yes, often	Yes, often	Yes, often	Never	Yes, often	Never	1	7		4
1	Good	Good		Good	Good	Good	A & SA	A & SA	A & SA	A & SA	A & SA	A & SA	Never	Yes, often	Yes, often	Never	Never	Yes, often	Yes, often	1	16	5	1
2	Good	Average	Good	Average	Average	Good	A & SA	A & SA	A & SA	A & SA	A & SA	Neither	Never	Never	Yes, a few times	Never	Never	Yes, a few times	Never	2	1	3	5
2	Good	Good	Good	Good	Good	Average	A & SA	A & SA	A & SA	SD & D	SD & D	SD & D	Never	Yes, often	Yes, often	Yes, a few times	Yes, often	Yes, often	Never	3	6	5	1
2	Good	Good	Good	Good	Good	Average	A & SA	A & SA	A & SA	A & SA	SD & D	SD & D	Never	Yes, often	Yes, often	Yes, often	Yes, often	Yes, often	Yes, a few times	1	3	4	3
1	Good	Good	Good		Good	Good	A & SA	A & SA	A & SA	A & SA	A & SA	A & SA	Yes, a few times	Yes, a few times	Yes, often	Never	Never	Yes, often	Never	2	7	1	1
2	Good	Good	Good	Good	Good	Good	A & SA	A & SA	A & SA	A & SA	Neither	A & SA	Yes, a few times	Yes, a few times	Yes, a few times	Never	Yes, a few times	Yes, a few times	Never	4	3	2	1
2	Good	Good	Average	Good	Good	Good	A & SA	Neither	A & SA	Neither	SD & D	Neither	Yes, often	Yes, often	Yes, a few times	Never	Yes, often	Yes, a few times	Never	3	4		3
1	Good	Good	Good	Good	Good	Good	A & SA	A & SA	A & SA	A & SA	SD & D	A & SA	Yes, a few times	Yes, a few times	Yes, often	Yes, often	Never	Yes, often	Never	2	7	2	3
2	Good	Average	Average	Poor	Good	Good	SD & D	Neither	Neither	SD & D	SD & D	A & SA	Never	Yes, often	Yes, often	Never	Yes, often	Yes, often	Yes, a few times	4	11	1	1
2	Good	Good	Good	Average	Good	Good	A & SA	A & SA	A & SA	A & SA	SD & D	A & SA	Yes, a few times	Yes, often	Yes, often	Never	Yes, a few times	Yes, often	Yes, a few times	4	3	2	2
2	Average	Average	Average	Good	Average	Poor	SD & D	Neither	Neither	Neither	SD & D	Neither	Never	Yes, a few times	Yes, a few times	Never	Never	Yes, a few times	Never	2	3	4	3
1	Good	Good	Good	Good	Good	Good	A & SA	A & SA	A & SA	A & SA	Neither	A & SA	Yes, often	Yes, often	Yes, often	Yes, often	Yes, often	Yes, often	Yes, a few times	3	9	1	1
1	Good	Good	Average	Good	Average	Good	A & SA	A & SA	A & SA	A & SA	A & SA		Yes, often	Yes, often	Yes, often	Yes, a few times	Yes, often	Yes, a few times	Never	1		4	3
2	Average	Average	Poor	Poor	Good	Good	A & SA	A & SA	A & SA	A & SA	A & SA	A & SA	Never	Yes, often	Yes, often	Yes, a few times	Yes, a few times	Yes, a few times	Never	5	7	1	1
2	Good	Average	Average	Average	Good	Poor	A & SA	Neither	A & SA	Neither	SD & D	SD & D	Yes, a few times	Yes, often	Yes, a few times	Never	Yes, a few times	Yes, often	Never	4	18		3
1	Good	Good	Good	Good	Good	Good	A & SA	A & SA	A & SA	A & SA	A & SA		Yes, a few times	Yes, often	Yes, often	Never	Yes, a few times	Yes, often	Yes, a few times	2	6	2	1
2	Poor	Average	Poor	Poor	Good	Good	SD & D	SD & D	SD & D	SD & D	SD & D	SD & D	Yes, often	Yes, a few times	Never	Never	Never	Yes, a few times	Never	2	4	4	5
2	Average	Good	Average	Good	Average	Average	A & SA	Neither	SD & D	SD & D	SD & D	SD & D	Never	Yes, often	Yes, a few times	Never	Never	Yes, a few times	Never	2	12		3
2	Good	Good	Good	Good	Good	Good	A & SA	A & SA	A & SA	A & SA	SD & D	SD & D	Yes, a few times	Yes, a few times	Yes, a few times	Never	Yes, a few times	Yes, a few times	Never	5	10	2	4
2	Average			Good	Poor	Good	A & SA	SD & D	A & SA	A & SA	SD & D	Neither	Never	Yes, often	Yes, often	Never	Never	Never	Never	2	2	4	2
1	Good	Good	Good	Good	Good	Good	A & SA	A & SA	A & SA	A & SA		A & SA	Never	Yes, often	Yes, often	Never	Yes, often	Yes, often	Never	5	13	3	1
2	Average	Average	Good	Good	Good	Good	A & SA	A & SA	A & SA	Neither	Neither	Neither	Yes, often	Yes, often	Yes, often	Never	Yes, often	Never	Never	5	10	1	2
2	Average	Poor	Average	Average	Good	Poor	A & SA	A & SA	SD & D	SD & D	SD & D	Neither	Never	Yes, often	Yes, often	Never	Never	Yes, a few times	Never	2	5		4
2	Good	Good	Good	Good	Good	Average	A & SA	A & SA	A & SA	A & SA	Neither	A & SA	Yes, a few times	Yes, often	Yes, often	Never	Yes, often	Yes, a few times	Never	3	4	1	1
2	Average	Good		Average	Average	Average	A & SA	A & SA	A & SA	A & SA	SD & D	A & SA	Never	Yes, often	Yes, often	Never	Never	Yes, a few times	Yes, a few times	3	2		2
2	Good	Average	Average	Average	Average	Good	A & SA	A & SA	A & SA	A & SA	SD & D		Yes, a few times	Yes, often	Yes, often	Yes, a few times	Yes, often	Yes, a few times	Never	5	14		3
1	Good	Average		Average	Good	Average	A & SA	A & SA	SD & D	A & SA	SD & D	A & SA	Never	Yes, often	Yes, often	Never	Yes, a few times	Yes, often	Yes, a few times	1	5	2	2
2	Good	Good	Good	Good	Good	Average	A & SA	A & SA	A & SA	A & SA	A & SA	A & SA	Yes, often	Yes, often	Yes, often	Never	Yes, often	Yes, often	Never	1	9		1
2	Good	Good	Good		Good	Good	A & SA	A & SA	A & SA	SD & D	SD & D		Yes, often	Yes, often	Yes, often	Yes, often	Yes, a few times	Yes, often	Yes, a few times	5	8	1	1
1	Good	Good	Good	Good	Good	Good	A & SA	A & SA	Neither	Neither	Neither	A & SA	Yes, often	Yes, often	Yes, often	Yes, a few times	Never	Yes, often	Never	2	3		1
2	Average	Average	Average	Good	Average	Average	A & SA	A & SA	Neither	Neither	Neither	A & SA	Yes, a few times	Yes, often	Yes, often	Never	Never	Yes, often	Yes, often	4	4	2	2
2	Good	Good	Good	Good	Good	Good	A & SA	A & SA	A & SA	A & SA	A & SA	A & SA	Yes, a few times	Yes, often	Yes, often	Yes, often	Yes, often	Yes, often	Never	4	3	1	3
1	Good	Average	Good	Average	Average	Good	SD & D	A & SA	SD & D	A & SA	SD & D	A & SA	Yes, often	Yes, a few times	Yes, a few times	Never	Never	Never	Yes, a few times	2		4	4
2	Good	Average	Good	Good	Good	Good	A & SA	A & SA	A & SA	A & SA	A & SA	A & SA	Yes, often	Yes, often	Yes, often	Yes, often	Yes, often	Yes, often	Yes, a few times	4	18	1	1
1	Good	Good	Good	Good	Good	Good	A & SA	A & SA	A & SA	A & SA	SD & D	SD & D	Never	Yes, often	Yes, often	Never	Never	Never	Yes, a few times	4	6	2	1
2	Average	Average		Poor	Poor	Average	SD & D	SD & D	SD & D	SD & D	SD & D		Yes, a few times	Never	Yes, a few times	Never	Never	Never	Never	3			4
2	Average	Good	Good	Good	Good	Average	A & SA	A & SA	SD & D	A & SA	Neither	A & SA	Never	Yes, often	Yes, often	Never	Never	Yes, often	Never	3	2	2	3
1	Good	Good	Good	Good	Good	Good	A & SA	A & SA	SD & D	A & SA	SD & D	A & SA	Yes, a few times	Never	Yes, a few times	Never	Yes, a few times	Yes, often	Yes, a few times	4	11		1
2	Average	Good	Good	Good	Good	Average	SD & D	SD & D	A & SA	SD & D	SD & D	A & SA	Never	Yes, often	Yes, often	Yes, a few times	Never	Yes, often	Yes, a few times	2	12	3	4
2	Average	Average	Average	Good	Average	Average	A & SA	A & SA	A & SA	A & SA	A & SA	A & SA	Yes, a few times	Yes, often	Yes, often	Yes, often	Yes, often	Yes, often	Yes, often	1	1	4	4
2	Good	Average	Poor	Good	Poor	Poor	A & SA	SD & D	A & SA	SD & D	A & SA	SD & D	Yes, a few times	Yes, often	Yes, often	Yes, often	Yes, often	Yes, often	Yes, a few times	5	7	3	2
2	Good	Good	Poor	Poor	Poor	Average	A & SA	Neither	A & SA	Neither	SD & D	A & SA	Never	Yes, often	Yes, often	Yes, a few times	Never	Yes, often	Yes, a few times	4	8		1
1	Good	Good	Good	Good	Good	Good	A & SA	A & SA	A & SA	Neither	Neither	A & SA	Yes, a few times	Yes, often	Yes, often	Yes, often	Yes, often	Yes, often	Never	4	14		3
1	Good	Good	Good	Good	Average	Good	Neither	SD & D	Neither	Neither	SD & D	Neither	Never	Yes, often	Yes, a few times	Never	Yes, a few times	Yes, often	Never	5	10	1	3
2	Good	Average	Good	Good	Good	Average	A & SA	A & SA	A & SA	A & SA	SD & D	A & SA	Never	Yes, often	Yes, often	Yes, a few times	Yes, often	Yes, often	Never	5	9		3
1	Good	Good	Good	Good	Good	Good	Neither	A & SA	Neither	A & SA	Neither	A & SA	Yes, often	Yes, often	Yes, often	Never	Yes, often	Yes, often	Yes, a few times	1	8	2	1
1	Good	Average	Average	Good	Good	Good	A & SA	A & SA	A & SA	A & SA	Neither	A & SA	Never	Yes, often	Yes, often	Yes, often	Yes, often	Yes, a few times	Never	3	18	2	1
1	Good	Good	Good	Good	Good	Good	A & SA	A & SA	A & SA	Neither	SD & D	A & SA	Never	Yes, a few times	Yes, a few times	Never	Never	Yes, a few times	Yes, a few times	3	4	1	1
2	Good	Good	Good	Good	Good	Good	A & SA	A & SA	Neither	A & SA	Neither	A & SA	Never	Yes, often	Yes, often	Never	Yes, a few times	Yes, often	Never	2	1	2	1
1	Good	Good	Good	Average	Average	Good	A & SA	A & SA	Neither	Neither	SD & D	A & SA	Yes, often	Yes, often	Yes, often	Never	Yes, often	Yes, a few times	Never	2	3		1
1	Good	Good	Good	Good	Good	Good	A & SA	A & SA	Neither	A & SA	A & SA	A & SA	Yes, often	Yes, often	Yes, often	Never	Yes, often	Yes, often	Never	2	8	1	1
2	Good	Average	Average		Good	Good	A & SA	A & SA	A & SA	A & SA	Neither	A & SA	Yes, a few times	Yes, often	Yes, often	Never	Yes, a few times	Yes, often	Yes, a few times	3	3		1
1	Good	Good	Good	Good	Good	Good	A & SA	A & SA	A & SA	A & SA	Neither	A & SA	Yes, a few times	Yes, a few times	Yes, a few times	Never	Yes, a few times	Yes, a few times	Yes, a few times	4	6	1	1
1	Good	Average	Good	Good	Good	Good	Neither	SD & D	A & SA	SD & D	SD & D	SD & D	Yes, a few times	Yes, a few times	Yes, a few times	Never	Yes, often	Yes, a few times	Never	1	3		3
2	Good	Good	Good		Average	Good	A & SA	Neither	SD & D	Neither	SD & D	A & SA	Yes, a few times	Yes, a few times	Yes, often	Never	Never	Yes, often	Never	4	4		3
2	Average		Average		Average	Poor	SD & D	SD & D	A & SA	SD & D	SD & D	SD & D	Never	Yes, often	Never	Never	Never	Never	Yes, a few times	5	9	1	1
2	Good	Average		Average	Good	Good	A & SA	A & SA	A & SA	A & SA	A & SA	A & SA	Never	Yes, a few times	Yes, a few times	Never	Yes, often	Yes, often	Never	4	3	4	5
2	Good	Good	Poor	Poor	Poor	Good	A & SA	Neither	SD & D	Neither	SD & D	A & SA	Never	Yes, a few times	Yes, a few times	Never	Never	Never	Never	3	8	2	3
2	Good	Good	Good	Good	Average	Good	A & SA	A & SA	SD & D	Neither	A & SA	A & SA	Yes, a few times	Yes, a few times	Yes, often	Never	Yes, a few times	Yes, a few times	Never	2	1		1
2	Good	Good	Average	Good	Good	Good	A & SA	A & SA	A & SA	A & SA	SD & D	A & SA	Never	Yes, often	Yes, often	Never	Never	Yes, often	Yes, a few times	2	9	1	2
2	Poor	Average	Poor	Average	Average	Poor	A & SA	A & SA	A & SA	A & SA	A & SA	SD & D	Yes, often	Yes, often	Yes, often	Never	Yes, a few times	Yes, often	Yes, a few times	2	3	3	3
2	Good	Average	Average	Average	Good	Average	A & SA	A & SA	A & SA	A & SA	A & SA	A & SA	Yes, often	Yes, often	Yes, often	Yes, often	Yes, often	Yes, a few times	Yes, often	4	3	2	3
2	Average	Average		Good	Average	Average	SD & D	SD & D	Neither	Neither	SD & D		Never	Yes, often	Yes, a few times	Never	Never	Yes, often	Never	2	1		2
2	Good	Average	Poor	Average	Good	Good	A & SA	A & SA	SD & D	A & SA	SD & D	A & SA	Never	Yes, often	Yes, often	Yes, often	Never	Yes, often	Never	1	5	4	3
2	Good	Average	Good	Good	Average	Good	A & SA	A & SA	A & SA	A & SA	SD & D	A & SA	Yes, often	Yes, often	Yes, often	Never	Yes, often	Never	Never	5	2		2
2	Good	Good	Good	Good	Good	Good	A & SA	A & SA	SD & D	A & SA	SD & D	A & SA	Yes, a few times	Yes, often	Yes, a few times	Yes, a few times	Yes, often	Yes, often	Yes, a few times	3	10	3	1
2	Good	Good	Average	Good	Average	Average	A & SA	A & SA	A & SA	A & SA	A & SA	SD & D	Never	Yes, a few times	Yes, often	Never	Yes, often	Yes, often	Yes, a few times	1	3	4	1
2	Good				Good	Good	SD & D	A & SA	SD & D	Neither	SD & D	A & SA	Yes, a few times	Yes, a few times	Yes, often	Never	Never	Yes, a few times	Yes, a few times	1		2	2
2	Good	Average	Average	Good	Good	Poor	A & SA	A & SA	A & SA	SD & D	SD & D	A & SA	Never	Yes, often	Yes, often	Yes, a few times	Yes, a few times	Yes, a few times	Never	4	2		1
2	Good	Good		Average	Good	Average	SD & D	A & SA	A & SA	A & SA	A & SA	A & SA	Never	Yes, a few times	Yes, a few times	Yes, often	Never	Yes, a few times	Never	3	2	1	4
2	Good	Average	Average	Good	Poor	Average	A & SA	A & SA	A & SA	A & SA	Neither	SD & D	Yes, often	Yes, a few times	Yes, a few times	Never	Yes, often	Yes, a few times	Never	4	9	4	4
2	Good	Good	Good	Good	Good	Average	A & SA	A & SA	A & SA	A & SA	A & SA	A & SA	Yes, a few times	Yes, often	Yes, often	Yes, a few times	Yes, a few times	Yes, often	Yes, a few times	3	3	2	2
2	Good	Good	Good	Good	Good	Average	A & SA	A & SA	A & SA	A & SA	A & SA	A & SA	Never	Yes, often	Yes, often	Yes, a few times	Yes, a few times	Yes, a few times	Never	1		2	3
2	Good	Good	Good	Good	Good	Good	A & SA	A & SA	Neither	A & SA	A & SA	Neither	Yes, a few times	Yes, a few times	Yes, often	Yes, a few times	Yes, often	Yes, often	Yes, a few times	3	5	3	3
2	Good	Average	Average	Good	Good	Good	A & SA	A & SA	A & SA		SD & D	A & SA	Never	Yes, a few times	Yes, a few times	Never	Yes, a few times	Yes, often	Never	1	5		2
2	Good	Good		Good	Average	Average	A & SA	A & SA	A & SA	A & SA	A & SA	SD & D	Never	Yes, often	Yes, often	Yes, often	Yes, a few times	Yes, often	Never	5	2		3
2	Good	Good	Average	Good	Good	Good	A & SA	A & SA	SD & D	Neither	SD & D	A & SA	Never	Yes, often	Yes, often	Yes, a few times	Never	Yes, a few times	Never	5	12		3
2	Good		Good	Good	Good	Good	A & SA	A & SA	A & SA	A & SA		A & SA	Yes, often	Yes, a few times	Yes, often	Yes, a few times	Never	Never	Yes, a few times	4	5		2
2	Average	Poor	Average	Good	Average	Good	Neither	Neither	SD & D	Neither	SD & D	A & SA	Yes, a few times	Yes, a few times	Yes, a few times	Never	Yes, a few times	Yes, a few times	Yes, a few times	3	1	1	2
2	Good	Good	Average	Good	Average	Good	A & SA	A & SA	A & SA	A & SA	Neither	SD & D	Yes, a few times	Yes, a few times	Yes, a few times	Yes, often	Yes, often	Yes, a few times	Never	3	1	1	1
2	Good	Good	Good	Good	Good	Good	A & SA	A & SA	A & SA	A & SA	Neither	A & SA	Never	Yes, often	Yes, often	Never	Yes, often	Yes, often	Yes, a few times	2	1	2	2
2	Good		Average		Average	Average	A & SA	A & SA	A & SA	A & SA	SD & D		Yes, a few times	Yes, often	Yes, often	Never	Never	Yes, a few times	Yes, a few times	2	1		2
2	Good	Average	Good	Average	Good	Good	SD & D	Neither	A & SA	Neither	SD & D	SD & D	Never	Yes, often	Yes, a few times	Never	Never	Yes, often	Never	5	11	3	3
2	Good	Good	Good	Good		Good	A & SA	A & SA	A & SA	A & SA		SD & D	Never	Yes, a few times	Yes, a few times	Never	Never	Yes, often	Never	2	1	4	1
2	Good	Good	Good	Good	Good	Average	A & SA	A & SA	A & SA	A & SA	A & SA	A & SA	Yes, often	Yes, a few times	Yes, often	Never	Yes, often	Yes, often	Never	5	4	1	1
2	Average	Average	Average	Good	Average	Average	SD & D	SD & D	A & SA	Neither	SD & D	A & SA	Never	Yes, often	Yes, a few times	Never	Yes, often	Yes, often	Yes, a few times	3	2	3	2
2	Good	Good	Good	Good	Good	Good	A & SA	A & SA	SD & D	A & SA	SD & D	A & SA	Never	Yes, often	Yes, often	Yes, often	Never	Yes, often	Never	1			2
1	Good	Good	Good	Average	Good	Good	A & SA	A & SA	A & SA	Neither	SD & D	SD & D	Yes, often	Yes, often	Yes, a few times	Never	Yes, often	Yes, often	Yes, often	4	25		3
2	Good	Average	Average	Good	Good	Average	A & SA	A & SA	A & SA	A & SA	SD & D	A & SA	Never	Yes, often	Yes, often	Never	Never	Yes, often	Never	2	1	2	3
2	Good	Good	Good	Good	Good	Good	A & SA	SD & D	A & SA	SD & D	SD & D	A & SA	Never	Never	Yes, a few times	Never	Never	Yes, often	Never	4	6	2	1
2	Good	Good	Good	Average	Good	Good	A & SA	Neither	A & SA		Neither	SD & D	Never	Yes, a few times	Yes, a few times	Yes, often	Never	Yes, a few times	Yes, a few times	5	5		3
2	Good	Good	Good	Good	Good	Good	A & SA	A & SA	A & SA	A & SA	A & SA	A & SA	Never	Yes, often	Yes, often	Yes, often	Never	Yes, often	Yes, a few times	2	9	1	3
2	Good	Good	Good	Good	Good	Good	A & SA	A & SA	SD & D	A & SA	A & SA	Neither	Never	Yes, often	Yes, often	Yes, often	Yes, often	Never	Never	4	9	2	3
2	Good	Good	Good	Good	Good	Good	A & SA	A & SA	SD & D	A & SA	SD & D	A & SA	Never	Yes, often	Yes, often	Never	Never	Yes, a few times	Never	3	6		3
2	Good	Average	Average	Poor	Average	Good	A & SA	Neither	A & SA	Neither	Neither	A & SA	Never	Yes, a few times	Yes, a few times	Never	Never	Yes, a few times	Never	4	9	1	2
2	Good	Good	Good	Good		Good		A & SA	A & SA				Never							2	2		4
2	Good	Good		Good	Good	Poor	A & SA	A & SA	SD & D	SD & D	SD & D	SD & D	Never	Yes, often	Yes, often	Never	Never	Never	Yes, a few times	2	2		3
2	Good	Good	Good	Good	Good	Good	A & SA	A & SA	SD & D	A & SA	SD & D	A & SA	Never	Yes, a few times	Yes, often	Never	Never	Yes, a few times	Never	1	3	3	4
2	Good	Good	Good	Good	Good	Good	SD & D	A & SA	A & SA	A & SA	SD & D	SD & D	Never	Yes, often	Yes, often	Yes, a few times	Never	Yes, a few times	Never	4	9	2	2
2	Good	Good	Good	Good	Good	Average	A & SA	A & SA	A & SA	Neither	SD & D	A & SA	Yes, a few times	Yes, often	Yes, often	Never	Never	Yes, often	Never	3	6		3
2	Average			Poor	Good	Good	A & SA	SD & D	SD & D	SD & D	SD & D	A & SA	Never	Yes, a few times	Yes, often	Never	Never	Yes, a few times	Never	1		2	1
2	Good	Good	Average	Good	Good	Good	A & SA	A & SA	A & SA	A & SA	A & SA	A & SA	Never	Yes, often	Yes, a few times	Yes, often	Never	Yes, a few times	Yes, a few times	5	5	1	1
1	Good	Good	Good	Good	Good	Good	A & SA	A & SA	A & SA	A & SA	A & SA	A & SA	Never	Yes, often	Yes, often	Never	Yes, often	Yes, often	Never	1	2	3	4
2	Good	Good	Good	Good	Average	Good	A & SA	A & SA	A & SA	A & SA	Neither	Neither	Yes, often	Yes, a few times	Yes, often	Yes, often	Yes, often	Yes, a few times	Yes, a few times	4	5	2	3
2	Good	Average	Average	Good	Average	Good	A & SA	A & SA	A & SA	A & SA	A & SA	A & SA	Yes, often	Yes, often	Yes, often	Never	Yes, often	Yes, often	Never	5	8	2	4
2	Good	Good	Good	Average	Good	Good	A & SA	Neither	SD & D	SD & D	SD & D	Neither	Never	Yes, a few times	Yes, often	Never	Yes, often	Yes, often	Never	3	7	2	1
2	Good	Good	Good	Good	Good	Good	SD & D	A & SA	A & SA	A & SA	SD & D	SD & D	Never	Never	Yes, often	Yes, often	Never	Never	Never	4	3		3
2	Good	Good	Good	Good		Good	SD & D	A & SA	A & SA	A & SA	SD & D	A & SA	Never	Yes, a few times	Yes, often	Never	Yes, often	Never	Never	1	2	5	5
1	Good	Good		Good		Average	A & SA	A & SA	A & SA	A & SA	SD & D		Never	Yes, a few times	Yes, a few times	Never	Yes, a few times	Yes, often	Never	1	3	4	1
1	Good	Good		Good		Good	SD & D	A & SA	A & SA	A & SA	SD & D	A & SA	Yes, a few times	Yes, often	Yes, a few times	Never	Yes, often	Yes, often	Never	1		1	1
1	Good	Good	Good		Good	Good	A & SA	A & SA	SD & D		SD & D		Yes, a few times	Yes, often	Yes, often	Never	Yes, a few times	Yes, a few times	Never	4	3	1	3
1	Good		Good	Good	Good	Average	SD & D	A & SA	SD & D	SD & D	SD & D	A & SA	Never	Yes, a few times	Yes, a few times	Yes, a few times	Never	Yes, a few times	Yes, a few times	3	5	3	1
1	Good	Good	Good	Good	Average	Good	Neither	A & SA	SD & D	Neither	Neither	A & SA	Never	Never	Yes, often	Never	Never	Yes, often	Yes, a few times	3	13	1	1
1	Good				Good	Good	Neither	A & SA	SD & D	A & SA	Neither	SD & D	Never	Yes, a few times	Yes, a few times	Never	Never	Never	Never	5	2	5	3
1	Good	Good	Good	Good	Good	Good	A & SA	A & SA	Neither	Neither	Neither	A & SA	Yes, a few times	Yes, a few times	Yes, a few times	Yes, a few times	Yes, often	Yes, a few times	Never	4	2	1	1
1	Good	Good		Good	Good	Average	A & SA	A & SA	SD & D	A & SA	Neither	SD & D	Never	Yes, a few times	Yes, often	Never	Never	Yes, often	Yes, a few times	1	3	4	1
1	Good	Good	Good	Good	Good	Good	A & SA	A & SA	A & SA	A & SA	SD & D	A & SA	Yes, often	Yes, often	Yes, often	Yes, often	Yes, a few times	Yes, often	Never	2	2	3	3
1	Good	Good	Good	Good	Good	Good	A & SA	A & SA	A & SA	A & SA	A & SA	A & SA	Yes, a few times	Yes, often	Yes, often	Never	Never	Yes, a few times	Yes, a few times	2	7	1	1
2	Good	Average	Average	Poor	Poor	Good	A & SA	Neither	A & SA	Neither	SD & D	A & SA	Never	Yes, often	Yes, often	Yes, often	Yes, a few times	Yes, a few times	Never	5	9		1
1	Good	Good	Good	Good	Good	Good	A & SA	A & SA	SD & D	A & SA	A & SA	A & SA	Never	Never	Yes, a few times	Never	Yes, a few times	Yes, a few times	Never	2	7	2	2
1	Good	Good	Good	Good	Good	Good	A & SA	A & SA	A & SA	A & SA	Neither	A & SA	Yes, often	Yes, often	Yes, often	Yes, often	Never	Yes, often	Yes, a few times	2	1	2	1
1	Good	Good	Good	Good	Good	Average	A & SA	A & SA	A & SA	A & SA	SD & D	A & SA	Yes, often	Yes, often	Yes, often	Yes, often	Never	Yes, often	Never	2	5	1	1
1	Good	Good	Good	Good	Good	Good	A & SA	A & SA	A & SA	A & SA	Neither	A & SA	Yes, a few times	Yes, often	Yes, a few times	Yes, often	Yes, often	Yes, often	Yes, a few times	3	4	4	1
1	Average	Good			Good	Good	SD & D	SD & D	SD & D	Neither	SD & D	A & SA	Never	Yes, a few times	Yes, often	Never	Yes, often	Yes, a few times	Yes, a few times	2	2		2
1	Good	Good	Good	Good	Good	Good	A & SA	A & SA	A & SA	A & SA	Neither	A & SA	Never	Yes, often	Yes, often	Never	Never	Yes, often	Never	2	4	1	1
1	Good	Good		Good	Good	Average	A & SA	A & SA	SD & D	A & SA	A & SA	A & SA	Yes, often	Yes, a few times	Yes, a few times	Yes, a few times	Never	Never	Never	2	1		1
1	Good	Good		Good	Average	Good	Neither	Neither	SD & D	Neither	Neither	A & SA	Never	Never	Yes, often	Never	Never	Yes, a few times	Yes, often	1	3	2	4
1	Good	Good	Good		Good	Average	A & SA	A & SA	A & SA	A & SA	SD & D	A & SA	Yes, a few times	Yes, a few times	Yes, a few times	Yes, a few times	Yes, often	Yes, a few times	Never	4	3	3	1
1	Good	Good	Good	Good	Good	Good	A & SA	A & SA	SD & D	SD & D	A & SA	A & SA	Never	Yes, a few times	Yes, a few times	Never	Yes, a few times	Never	Never	2	1	1	1
1	Good	Good		Good		Good	A & SA	A & SA	SD & D	Neither	Neither	A & SA	Yes, a few times	Yes, often	Yes, often	Never	Never	Yes, a few times	Never	1	1	3	2
1	Good	Good	Good	Good	Good	Good	Neither	A & SA	A & SA	A & SA	Neither	A & SA	Yes, a few times	Yes, often	Yes, often	Never	Yes, often	Yes, often	Never	5	9		3
1	Good	Good	Good	Good	Good	Good	A & SA	A & SA	A & SA	A & SA	A & SA	A & SA	Never	Yes, often	Yes, often	Never	Yes, often	Yes, often	Yes, a few times	2	4	1	3
1	Good	Good	Good	Good	Good	Good	A & SA	A & SA	A & SA	A & SA	A & SA	A & SA	Yes, often	Yes, often	Yes, often	Yes, often	Yes, a few times	Yes, often	Yes, a few times	5	8	1	1
1	Good	Good	Good	Average	Good	Good	SD & D	A & SA	A & SA	SD & D	SD & D	A & SA	Never	Yes, a few times	Yes, often	Never	Never	Yes, often	Never	1	4		2
1	Good	Good	Average		Good	Good	A & SA	A & SA	A & SA	A & SA	A & SA	A & SA	Yes, often	Yes, often	Yes, often	Never	Yes, often	Yes, a few times	Yes, a few times	2	7		1
1	Good	Good	Good	Good	Good	Good	SD & D	SD & D	A & SA	A & SA	SD & D	A & SA	Yes, a few times	Yes, often	Yes, a few times	Never	Never	Yes, often	Never	3	4	1	1
1	Good		Good		Good	Good	A & SA	A & SA	Neither	Neither	A & SA	A & SA	Never	Yes, often	Yes, a few times	Never	Yes, often	Yes, often	Yes, a few times	3	12		1
1	Good	Good	Good	Good	Good	Good	Neither	A & SA	SD & D	Neither	Neither	A & SA	Never	Never	Yes, often	Never	Never	Yes, a few times	Never	2	6	2	3
1	Good	Good		Good	Good	Good	A & SA	A & SA	SD & D		SD & D		Yes, often	Yes, often	Yes, often	Never	Yes, often	Yes, often	Yes, a few times	2	2	1	2
1	Good	Good	Good	Average	Average	Good	A & SA	A & SA	Neither	A & SA	A & SA	A & SA	Yes, a few times	Yes, often	Yes, often	Never	Yes, often	Yes, often	Yes, a few times	4	9	1	1
1	Good	Average	Good	Good	Good	Good	SD & D	SD & D	A & SA	A & SA	SD & D	A & SA	Yes, often	Yes, often	Yes, a few times	Never	Yes, often	Yes, often	Yes, a few times	5	14	1	1
1	Good	Good	Good	Good	Good	Average	A & SA	A & SA	A & SA	A & SA	A & SA	A & SA	Never	Never	Yes, often	Never	Yes, often	Yes, a few times	Yes, a few times	2	1	4	3
1	Good		Good		Good	Good	Neither	Neither	SD & D	SD & D	SD & D	SD & D	Never	Yes, often	Yes, a few times	Never	Never	Yes, often	Never	5	6	1	1
1	Average	Average	Average	Average	Average	Average	SD & D	A & SA	SD & D		SD & D	SD & D	Never	Yes, a few times	Yes, a few times	Never	Yes, often	Yes, a few times	Never	2	8		1
1	Good	Good	Good	Good	Good	Average	A & SA	A & SA	A & SA	A & SA	SD & D	A & SA	Never	Yes, a few times	Yes, often	Yes, often	Yes, often	Yes, often	Never	2	10		1
1	Good	Good	Good	Good	Good	Good	A & SA	A & SA	SD & D	A & SA	SD & D	SD & D	Yes, often	Never	Yes, a few times	Never	Never	Yes, a few times	Never	2	2	4	5
1	Good					Good	A & SA	A & SA	A & SA	SD & D	SD & D		Never	Yes, a few times	Yes, often	Never	Never	Yes, a few times	Never	2	3		1
1	Good	Good		Good	Good	Good	A & SA	A & SA	A & SA	A & SA	A & SA	A & SA	Never	Yes, often	Yes, often	Yes, often	Yes, a few times	Yes, often	Never	1	8		1
1	Good	Good	Good	Good	Good	Good	A & SA	Neither	A & SA	Neither	A & SA	A & SA	Never	Yes, often	Yes, often	Never	Never	Yes, a few times	Yes, a few times	3	1	2	1
1	Good	Good	Good	Good	Good	Good	A & SA	A & SA	A & SA	A & SA	SD & D	A & SA	Never	Yes, often	Yes, often	Never	Never	Never	Never	2	6		3
1	Good	Good	Average	Good	Good	Good	A & SA	Neither	A & SA	Neither	Neither	A & SA	Yes, a few times	Yes, often	Yes, often	Never	Yes, a few times	Yes, a few times	Never	5	13	1	1
1	Good	Good	Good	Good	Good	Good	A & SA	A & SA	A & SA	A & SA	A & SA	A & SA	Yes, often	Yes, often	Yes, often	Never	Yes, often	Yes, often	Never	3	3		3
1	Good	Good	Good	Good	Good	Good	A & SA	A & SA	A & SA	A & SA	SD & D	A & SA	Yes, a few times	Yes, often	Yes, often	Yes, a few times	Yes, often	Yes, often	Never	4	7		2
1	Good		Good	Good	Good	Good	A & SA	A & SA	A & SA	A & SA	A & SA		Yes, a few times	Yes, often	Yes, often	Never	Yes, often	Never	Never	1	5	3	3
1	Good	Good	Good	Good	Good	Good	A & SA	A & SA	A & SA	Neither	Neither	A & SA	Never	Yes, a few times	Yes, often	Never	Never	Yes, often	Yes, a few times	2	2	1	1
1	Good	Good	Good	Good	Good	Average	A & SA	A & SA	SD & D	Neither	Neither	SD & D	Never	Yes, a few times	Yes, often	Never	Never	Yes, a few times	Never	1	9	3	1
1	Good	Good		Average	Good	Average	A & SA	A & SA	A & SA	A & SA	A & SA	A & SA	Yes, a few times	Yes, a few times	Yes, a few times	Never	Yes, often	Yes, often	Never	2	3		3
1	Good	Good	Good	Good	Good	Good	A & SA	A & SA	A & SA	A & SA	A & SA	A & SA	Yes, often	Yes, often	Yes, often	Yes, a few times	Yes, often	Yes, often	Yes, often	2	9		1
1	Good	Good	Good	Average	Good	Good	SD & D	Neither	SD & D	Neither	Neither	A & SA	Never	Yes, a few times	Yes, a few times	Never	Never	Yes, often	Never	3	5		1
1	Good	Good	Good	Good	Good	Good	A & SA	A & SA	A & SA	Neither	Neither	A & SA	Yes, a few times	Yes, often	Yes, often	Yes, often	Yes, often	Yes, often	Never	1	1		1
1	Good	Good		Good	Good	Good	SD & D	A & SA	SD & D	Neither	Neither	A & SA	Yes, often	Never	Yes, often	Never	Yes, often	Yes, often	Yes, a few times	2	7	4	1
1	Good	Good	Good		Good	Good	A & SA	A & SA	A & SA	A & SA	A & SA	A & SA	Yes, often	Yes, often	Yes, a few times	Never	Yes, often	Yes, often	Yes, a few times	1	2	3	2
1	Good	Good	Good	Good	Good	Good	A & SA	A & SA	A & SA	A & SA	SD & D	A & SA	Never	Yes, often	Yes, often	Never	Never	Yes, often	Never	2	6		1
1	Good	Good	Good	Good	Good	Good	A & SA	Neither	A & SA	Neither	Neither	A & SA	Yes, a few times	Yes, often	Yes, a few times	Never	Yes, often	Yes, often	Never	4	4	1	1
1	Good	Good		Good	Good	Good	SD & D	SD & D	SD & D	SD & D	Neither	A & SA	Never	Yes, often	Yes, often	Never	Never	Yes, often	Yes, a few times	1	4	1	1
1	Good	Average	Average	Good	Good	Good	A & SA	A & SA	SD & D	A & SA	SD & D	A & SA	Yes, often	Yes, often	Yes, often	Yes, a few times	Yes, often	Yes, often	Yes, a few times	4	10	1	1
1	Good	Good	Good	Good	Good	Average	A & SA	A & SA	A & SA	A & SA	SD & D	A & SA	Never	Yes, often	Yes, often	Yes, a few times	Never	Yes, often	Yes, a few times	4	6	1	1
2	Good	Good	Good	Good	Good	Good	SD & D	A & SA	A & SA	A & SA	SD & D	SD & D	Yes, a few times	Yes, often	Yes, often	Yes, a few times	Yes, often	Yes, a few times	Never	4	4		2
2	Good	Good	Good	Good	Good	Good	A & SA	A & SA	A & SA	SD & D	SD & D	A & SA	Never	Yes, a few times	Yes, a few times	Never	Yes, a few times	Yes, often	Yes, often	2	1	4	2
1	Good			Good	Good	Good	A & SA	A & SA	A & SA		SD & D	SD & D	Never	Yes, often	Never	Never	Never	Yes, often	Never	1	5	4	3
1	Good	Good	Good	Good	Good	Good	A & SA	A & SA	Neither	Neither	SD & D		Never	Yes, a few times	Yes, often	Never	Never	Yes, a few times	Never	2	1		3
1	Good	Good	Good	Average	Good	Good	A & SA	A & SA	A & SA	A & SA	SD & D	A & SA	Yes, often	Yes, often	Yes, often	Never	Yes, often	Yes, often	Yes, a few times	4	12	1	1
1	Good	Good	Good	Good	Good	Good	A & SA	A & SA	A & SA	A & SA	SD & D	A & SA	Yes, often	Yes, often	Yes, often	Never	Yes, a few times	Yes, often	Never	1	11	3	1
1	Good	Good	Good	Good	Good	Good	A & SA	A & SA	A & SA	A & SA	Neither	A & SA	Yes, a few times	Yes, often	Yes, a few times	Never	Yes, often	Yes, often	Yes, a few times	2	2		3
1	Good	Average	Average	Average	Good	Good	SD & D	SD & D	Neither	Neither	SD & D	Neither	Never	Yes, a few times	Yes, a few times	Never	Never	Yes, a few times	Never	1	1		1
1	Average	Average		Good	Average	Good	A & SA	A & SA	SD & D	A & SA	A & SA	A & SA	Never	Yes, often	Yes, often	Never	Yes, often	Yes, often	Yes, a few times	1		4	2
1	Good	Good	Good	Good	Good	Good	A & SA	A & SA	A & SA	A & SA	A & SA	A & SA	Yes, often	Yes, often	Yes, often	Never	Yes, often	Yes, often	Yes, often	1	8		1
1	Good	Good		Good	Average	Average	A & SA	A & SA	A & SA	SD & D	SD & D	A & SA	Yes, often	Yes, a few times	Yes, often	Yes, a few times	Yes, often	Yes, often	Yes, a few times	1	18	2	1
2	Good	Good	Good	Good	Good	Good	SD & D	A & SA	SD & D	Neither	SD & D	SD & D	Never	Yes, a few times	Yes, a few times	Never	Never	Yes, a few times	Never	2	3	1	1
2	Good	Good	Average	Good	Good	Good	SD & D	SD & D	A & SA	SD & D	SD & D	SD & D	Never	Yes, often	Never	Never	Never		Never	2	7	3	1
2	Poor	Average		Good	Average	Poor	SD & D	SD & D	SD & D	SD & D	SD & D	A & SA	Yes, often	Yes, often	Yes, often	Never	Never	Yes, a few times	Never	2	1	3	4
2	Good	Average	Average	Average	Average	Average	A & SA	A & SA	A & SA	SD & D	SD & D	SD & D	Never	Yes, often	Never	Never	Never	Yes, a few times	Never	5	8	2	2
2	Good	Good	Good	Good	Good	Good	A & SA	A & SA	A & SA	A & SA	A & SA	A & SA	Yes, often	Yes, often	Yes, often	Yes, often	Yes, often	Yes, often	Never	4	10	1	2
2	Good	Average	Average			Good	A & SA	A & SA	SD & D	SD & D	A & SA	SD & D	Never	Yes, often	Yes, often	Never	Never	Never	Never	4	5		3
1	Good	Good	Good	Good	Good	Average	A & SA	A & SA	A & SA	A & SA	A & SA	A & SA	Never	Yes, often	Yes, often	Never	Never	Yes, often	Never	2	3		3
2	Good	Average	Average	Average	Average	Average	A & SA	A & SA	A & SA	A & SA	A & SA	A & SA	Never	Never	Yes, a few times	Never	Never	Never	Never	2	4		3
2	Average	Poor		Average	Poor	Average	SD & D		A & SA		SD & D	A & SA	Never	Never	Yes, often	Never	Never	Yes, a few times	Yes, a few times	2	1	4	2
2	Good	Good	Good	Good	Good	Good	A & SA	A & SA	A & SA	A & SA	A & SA	A & SA	Never	Yes, a few times	Yes, often	Never	Never	Yes, a few times	Yes, a few times	2	7	2	1
1	Good	Good	Average	Average	Good	Good	Neither	A & SA	SD & D	Neither	A & SA	A & SA	Yes, a few times	Yes, a few times	Yes, often	Never	Yes, a few times	Yes, often	Never	2	7		1
2	Good	Good		Good	Good	Good	A & SA	A & SA	A & SA		SD & D	A & SA	Yes, a few times	Yes, often	Yes, a few times	Never	Yes, often	Yes, often	Never	2	8		3
2	Good	Good	Good	Good	Good	Average	A & SA	A & SA	A & SA	SD & D	SD & D	A & SA	Yes, a few times	Yes, often	Yes, often	Never	Yes, often	Yes, a few times	Never	3	13	1	2
2	Average	Poor	Poor	Average	Poor	Average	SD & D	A & SA	SD & D	SD & D	SD & D	A & SA	Never	Yes, often	Never	Never	Never	Yes, often	Yes, a few times	2	9		2
2	Average	Average	Good		Good	Average	SD & D	Neither	SD & D	Neither	Neither	A & SA	Yes, a few times	Yes, a few times	Never	Never	Yes, often	Yes, often	Never	4	8	2	3
2	Average	Good	Average	Average	Good	Good	A & SA	A & SA	A & SA	A & SA	A & SA	A & SA	Yes, a few times	Yes, often	Yes, often	Never	Never	Never	Never	2	13	4	4
2	Average	Good	Good	Good	Good	Good	A & SA	A & SA	A & SA	A & SA	A & SA	SD & D	Yes, a few times	Yes, a few times	Yes, often	Yes, often	Yes, often	Yes, a few times	Yes, a few times	3	2	3	5
2	Good	Good		Good		Good	A & SA	A & SA	A & SA	A & SA	Neither	A & SA	Never	Yes, often	Yes, a few times	Never	Yes, often	Yes, often	Never	1	1	4	2
2	Average	Average	Average	Average	Good	Average	Neither	Neither	A & SA	A & SA	Neither	A & SA	Yes, often	Yes, a few times	Never	Never	Yes, often	Yes, often	Never	3	9	1	1
2	Good	Average	Average	Average	Poor	Good	A & SA	SD & D	SD & D	SD & D	SD & D	A & SA	Never	Yes, a few times	Yes, often	Never	Never	Yes, a few times	Never	3	4	1	2
2	Good	Average	Average	Average	Good	Average	A & SA	A & SA	A & SA	Neither	SD & D	A & SA	Never	Yes, often	Yes, a few times	Never	Yes, a few times	Yes, often	Never	2	9	1	1
2	Good	Good	Good	Average	Average	Good	SD & D	SD & D	SD & D	SD & D	SD & D	A & SA	Never	Yes, a few times	Yes, a few times	Never	Never	Yes, often	Yes, a few times	3	2	2	2
2	Good	Poor	Good	Poor	Average	Good	A & SA	A & SA	A & SA	A & SA	SD & D		Never	Yes, a few times	Yes, often	Yes, often	Never	Yes, a few times	Never	5	5	3	1
2	Good	Average	Average	Average	Average	Good	A & SA	A & SA	Neither	Neither	Neither	A & SA	Yes, a few times	Yes, a few times	Yes, often	Yes, often	Never	Never	Never	4	6	2	2
2	Good	Good		Good	Good	Good	A & SA	A & SA	A & SA	A & SA	SD & D		Never	Yes, often	Yes, often	Never	Yes, often	Yes, often	Yes, often	2	4		4
1	Good	Good		Good	Good	Good	A & SA	A & SA	SD & D	Neither	SD & D	A & SA	Yes, often	Yes, often	Yes, often	Never	Yes, often	Yes, a few times	Yes, often	2	4	1	1
2	Good	Average	Average	Good	Good	Good	A & SA	SD & D	A & SA	SD & D	A & SA	A & SA	Never	Yes, often	Yes, often	Never	Never	Yes, a few times	Never	1	7	2	2
2	Good	Average	Average	Poor	Average	Average	A & SA	A & SA	A & SA	A & SA	A & SA	A & SA	Yes, often	Yes, often	Yes, often	Yes, a few times	Yes, often	Yes, often	Yes, a few times	5	10	3	2
2	Good	Good	Good	Good	Good	Good	A & SA	A & SA	A & SA	A & SA	A & SA	Neither	Never	Yes, often	Yes, often	Never	Yes, often	Yes, often	Never	4	3		3
2	Good	Average	Average	Good	Average	Good	A & SA	A & SA	A & SA	A & SA	SD & D	A & SA	Never	Yes, often	Yes, often	Never	Yes, a few times	Yes, often	Never	2	5	1	1
2	Good	Poor		Good	Good	Good	A & SA	A & SA	A & SA	A & SA	SD & D	SD & D	Never	Yes, often	Yes, often	Never	Yes, often	Yes, often	Never	1		5	4
2	Good	Good	Good	Good	Good	Good	A & SA	A & SA	A & SA	A & SA	Neither	A & SA	Yes, often	Yes, often	Yes, often	Yes, often	Yes, often	Yes, a few times	Never	4	1	1	1
2	Good	Good	Good	Good	Good	Good	A & SA	A & SA	A & SA	A & SA	A & SA	SD & D	Never	Yes, often	Yes, often	Yes, often	Yes, often	Yes, often	Never	4	4		3
2	Good	Good	Good	Good	Good	Good	A & SA	A & SA	A & SA	Neither	Neither	A & SA	Never	Yes, often	Yes, often	Never	Yes, a few times	Yes, often	Yes, a few times	4	10	1	3
2	Good	Poor	Average	Poor	Average	Average	A & SA	SD & D	SD & D	SD & D	SD & D	A & SA	Yes, a few times	Never	Yes, a few times	Never	Yes, a few times	Yes, often	Never	2	1	1	3
2	Good	Good			Good	Good	A & SA	A & SA	SD & D			SD & D	Never	Yes, often	Yes, often	Never	Never			1			5
1	Average	Good	Good	Good	Good	Average	SD & D	A & SA	A & SA	A & SA	A & SA	A & SA	Never	Yes, often	Yes, often	Never	Never	Never	Never	2	4	2	5
2	Good	Good	Good	Good	Good	Good	SD & D	A & SA	SD & D	A & SA	SD & D	A & SA	Never	Yes, often	Yes, often	Never	Yes, a few times	Yes, often	Yes, a few times	4	7	1	1
2	Good	Average		Good	Average	Average	A & SA	A & SA	A & SA	A & SA	SD & D	SD & D	Yes, a few times	Yes, often	Yes, a few times	Yes, a few times	Never	Yes, a few times	Never	1		4	2
2	Good	Good		Good	Average	Average	A & SA	A & SA	SD & D	Neither	SD & D		Never	Never	Yes, often	Never	Never		Never	2	3
2	Good	Average	Average	Average	Average	Good	A & SA	A & SA	A & SA	Neither	A & SA		Yes, a few times	Yes, a few times	Yes, a few times	Never	Yes, a few times	Yes, a few times	Yes, a few times	4	3	2	2
2	Average	Average	Average	Average		Average	A & SA	Neither	A & SA	A & SA	SD & D	SD & D	Never	Yes, often	Yes, a few times	Yes, often	Yes, often	Never	Yes, often	4	9	4	1
2	Good	Good	Good		Good	Good	A & SA	A & SA	A & SA	A & SA	SD & D		Yes, often	Yes, often	Yes, often	Yes, a few times	Yes, a few times	Yes, often	Yes, a few times	2	6		3
2	Good				Average	Average	SD & D	A & SA	SD & D	A & SA	SD & D	A & SA	Never	Yes, a few times	Yes, a few times	Never	Yes, a few times	Yes, a few times	Never	3	9	1	5
2	Good	Good	Good	Good	Good	Average	A & SA	A & SA	A & SA	A & SA	Neither	Neither	Yes, a few times	Yes, often	Yes, often	Never	Yes, a few times	Yes, a few times	Never	2	9	3	1
2	Good	Good		Good	Good	Good	A & SA	A & SA	Neither	A & SA	Neither	A & SA	Yes, often	Yes, a few times	Yes, often	Never	Yes, often	Yes, often	Never	2	7	3	1
1	Good	Good	Good	Good	Good	Good	A & SA	A & SA	A & SA	A & SA	SD & D	A & SA	Never	Yes, a few times	Yes, a few times	Never	Yes, a few times	Yes, a few times	Never	3	5	1	1
1	Good	Good	Good	Good	Good	Good	A & SA	A & SA	A & SA	A & SA		A & SA	Yes, a few times	Yes, often	Yes, often	Never	Yes, often	Yes, often	Yes, a few times	3	7	2	1
2	Good	Average	Average	Good	Average	Average	A & SA	A & SA	A & SA	A & SA	SD & D	A & SA	Yes, a few times	Yes, often	Yes, a few times	Yes, a few times	Never	Yes, often	Never	3	2	2	1
2	Good	Average		Average	Good	Good	A & SA	A & SA	A & SA	A & SA	SD & D	A & SA	Never	Yes, often	Yes, often	Never	Yes, a few times	Yes, a few times	Never	2	9		4
2	Good	Average	Average	Average	Poor	Average	A & SA	A & SA	A & SA	Neither	SD & D	SD & D	Never	Yes, often	Yes, a few times	Never	Never	Never	Never	4	3		3
2	Average	Poor	Poor	Poor	Poor	Poor	SD & D	A & SA	SD & D	A & SA	A & SA	A & SA	Yes, often	Yes, often	Yes, a few times	Never	Yes, often	Yes, often	Yes, often	2	6	1	1
2	Good	Poor	Average	Good	Good	Good	SD & D	SD & D	A & SA	SD & D	SD & D	A & SA	Never	Yes, a few times	Yes, often	Never	Never	Yes, often	Never	2	2		2
2	Good	Good		Average	Poor	Average	A & SA	A & SA	A & SA	A & SA	A & SA	A & SA	Yes, often	Yes, often	Yes, often	Yes, a few times	Yes, often	Yes, a few times	Yes, a few times	3	10	3	1
2	Good	Good		Good	Average	Good	A & SA	A & SA	SD & D		SD & D	A & SA	Never	Yes, often	Yes, often	Never	Never	Yes, often	Never	2	12		2
2	Good	Good	Good	Good	Good	Average	A & SA	A & SA	SD & D	SD & D	A & SA		Never	Yes, often	Yes, often	Never	Yes, often	Yes, a few times	Never	1	5		2
2	Good	Good	Good	Poor	Good	Good	A & SA	A & SA	A & SA	Neither	SD & D	SD & D	Never	Yes, a few times	Yes, often	Never	Yes, a few times	Yes, often	Never	2	7	2	1
2	Average	Average	Average	Poor	Good	Average	SD & D	Neither	A & SA	A & SA	SD & D	A & SA	Yes, a few times	Yes, often	Yes, a few times	Yes, a few times	Never	Yes, a few times	Yes, a few times	4	7	1	3
2	Poor	Poor				Poor	SD & D	SD & D	SD & D	SD & D	SD & D		Never	Never	Yes, a few times	Yes, often	Never	Yes, a few times	Never	2	4	4	3
2	Good	Good		Good	Average	Good	A & SA	A & SA	A & SA	A & SA	SD & D	SD & D	Never	Yes, a few times	Yes, often	Never	Never	Never	Never	1	4	4	4
1	Good		Good		Good	Good	A & SA	A & SA	A & SA	Neither	SD & D	A & SA	Never	Yes, a few times	Yes, a few times	Never	Yes, a few times	Yes, a few times	Never	4	9	1	2
2	Good	Good			Good	Good	A & SA	A & SA	A & SA	A & SA	SD & D	A & SA	Never	Never	Yes, often	Never	Never	Never	Never	2	1		2
2	Good	Good	Good	Good	Good	Good	SD & D	A & SA	SD & D	SD & D	SD & D	A & SA	Never	Yes, a few times	Yes, often	Yes, a few times	Never	Yes, a few times	Never	2	8	1	3
2	Good	Average	Average	Good	Good	Average	A & SA	A & SA	A & SA	SD & D	SD & D	A & SA	Yes, a few times	Yes, often	Yes, often	Never	Never	Yes, often	Never	2	1	1	3
2	Good	Good	Good	Good	Good	Good	A & SA	A & SA				A & SA	Never	Yes, a few times	Yes, a few times	Never	Never	Never	Never	3	2	4	4
2	Good	Average	Average	Good	Average	Good	A & SA	A & SA	A & SA	SD & D	SD & D	A & SA	Never	Yes, a few times	Yes, a few times	Never	Yes, a few times	Yes, a few times	Never	3	4		1
2	Average	Average	Average	Average	Poor	Poor	A & SA	Neither	A & SA	Neither	Neither	A & SA	Yes, a few times	Yes, often	Yes, often	Yes, often	Yes, often	Yes, often	Yes, a few times	4	7	2	1
2	Poor	Average	Average		Average	Poor	SD & D	SD & D	SD & D	SD & D	SD & D	A & SA	Never	Never	Yes, often	Yes, a few times	Never	Yes, a few times	Yes, a few times	4	20		3
1	Good	Good		Good	Good	Good	A & SA	A & SA	A & SA	A & SA	SD & D	A & SA	Never	Yes, often	Yes, often	Never	Never	Yes, often	Yes, a few times	1	6	4	4
2	Good			Good		Poor	A & SA	SD & D	A & SA	SD & D	A & SA	A & SA	Never	Yes, a few times	Yes, a few times	Never	Never	Never	Never	2	1	5	5
2	Good	Average	Poor	Good	Good	Average	SD & D	SD & D	SD & D	SD & D	SD & D	SD & D	Never	Yes, a few times	Yes, often	Never	Never	Never	Never	2	4	4	4
2	Good	Average	Poor	Average	Poor	Average	A & SA	A & SA	A & SA	Neither	SD & D	SD & D	Never	Yes, often	Yes, often	Yes, a few times	Yes, often	Yes, often	Yes, a few times	4	17	1	3
2	Good	Good		Good	Good	Average	A & SA	A & SA	A & SA	A & SA	Neither	A & SA	Yes, a few times	Yes, often	Yes, often	Never	Yes, often	Yes, often	Never	2	2		1
2	Good			Poor	Average	Poor	SD & D	SD & D	SD & D	SD & D	SD & D	SD & D	Yes, often	Yes, often	Yes, a few times	Never	Never	Yes, a few times	Never	2	4	3	2
2	Average	Average		Good	Average	Average	A & SA	Neither	A & SA	Neither	SD & D	A & SA	Never	Yes, often	Yes, often	Never	Never	Yes, often	Yes, a few times	3	2	2	2
2	Good	Average		Good	Good	Good	A & SA	A & SA	A & SA	A & SA	SD & D		Never	Yes, often	Yes, often	Never	Yes, a few times	Yes, often	Yes, a few times	1	5		2
2	Good	Good	Good	Good	Good	Average	A & SA	A & SA	A & SA	A & SA	SD & D	A & SA	Yes, often	Yes, a few times	Yes, a few times	Never	Yes, often	Yes, often	Yes, a few times	5	5	4	1
2	Good	Good	Good	Good	Average	Good	Neither	A & SA	A & SA	A & SA	A & SA	A & SA	Yes, often	Yes, often	Yes, often	Never	Yes, often	Yes, often	Never	5	12	1	1
1	Good	Good	Good	Good	Good	Good	A & SA	A & SA	A & SA	SD & D			Yes, a few times	Yes, often	Yes, often	Yes, often	Yes, a few times	Yes, often	Never	5	4		2
2	Good		Good	Poor	Poor	Good	A & SA	SD & D	A & SA	SD & D	SD & D	SD & D	Never	Yes, often	Yes, a few times	Never	Never	Never	Never	3	2		3
2	Good	Average	Poor	Average	Poor	Average	SD & D	A & SA	SD & D	SD & D	SD & D	SD & D	Yes, a few times	Yes, a few times	Yes, often	Yes, a few times	Yes, a few times	Yes, a few times	Yes, a few times	5	4		3
2	Good	Good		Good	Good	Good	A & SA	A & SA	SD & D	A & SA	SD & D	A & SA	Never	Yes, a few times	Yes, a few times	Never	Yes, a few times	Yes, a few times	Never	2	4		4
2	Average	Average	Average	Poor	Average	Average	A & SA	SD & D	SD & D	SD & D	SD & D	A & SA	Yes, often	Yes, a few times	Yes, a few times	Yes, a few times	Yes, a few times	Yes, a few times	Never	5	4	3	1
2	Good	Average	Average	Average	Good	Average	A & SA	A & SA	A & SA	A & SA	A & SA	A & SA	Yes, often	Yes, a few times	Yes, a few times	Never	Never	Yes, a few times	Never	2	1	2	1
2	Good	Average	Good	Average	Average	Average	A & SA	A & SA	A & SA	A & SA	Neither	Neither	Never	Yes, often	Yes, often	Yes, a few times	Never	Yes, a few times	Never	4	6	1	1
2	Average	Poor	Poor	Poor	Poor	Average	SD & D	SD & D	SD & D	SD & D	SD & D	SD & D	Yes, a few times	Yes, a few times	Yes, a few times	Yes, a few times	Yes, a few times	Yes, a few times	Never	2	4	4	1
2	Good	Good	Average	Good	Good	Good	A & SA	A & SA	A & SA	A & SA	A & SA	A & SA	Yes, a few times	Yes, often	Yes, often	Yes, often	Yes, often	Yes, often	Never	4	4		3
2	Average	Average	Good	Good	Good	Good	A & SA	A & SA	A & SA	A & SA	Neither	SD & D	Never	Yes, often	Yes, often	Never	Yes, often	Never	Never	4	5		2
2	Good	Good	Average	Good	Average	Average	A & SA	A & SA	A & SA	A & SA	SD & D	A & SA	Never	Yes, often	Yes, often	Yes, a few times	Never	Yes, a few times	Never	4	2		4
2	Good	Good	Good	Good	Good	Good	A & SA	A & SA	A & SA	Neither	SD & D	A & SA	Yes, a few times	Yes, often	Yes, a few times	Never	Yes, often	Yes, often	Never	4	7		2
2	Average	Average		Poor	Poor	Average	SD & D	Neither	SD & D	Neither	SD & D	SD & D	Never	Yes, often	Yes, a few times	Never	Never	Yes, often	Yes, a few times	3	4	3	2
2	Average	Good	Good	Average	Good	Good	A & SA	A & SA	A & SA	A & SA	A & SA	A & SA	Never	Yes, a few times	Yes, often	Yes, a few times	Yes, a few times	Yes, a few times	Never	2	3	1	4
2	Good	Average	Good	Good	Good	Average	A & SA	SD & D	SD & D	A & SA	SD & D	A & SA	Never	Yes, often	Yes, often	Never	Never	Yes, a few times	Never	5	3	2	2
2	Good			Average	Good	Good	Neither	SD & D	SD & D	SD & D	SD & D	SD & D	Never	Yes, a few times	Yes, often	Never	Never	Never	Never	1	14	5	2
2	Average	Average	Average	Average	Average	Average	A & SA	A & SA	Neither	Neither	Neither	SD & D	Yes, a few times	Yes, often	Yes, often	Yes, a few times	Never	Yes, a few times	Yes, a few times	5	15	3	4
2	Good	Good	Good	Good	Good	Average	A & SA	Neither	A & SA	A & SA	Neither	SD & D	Yes, a few times	Yes, a few times	Yes, often	Never	Yes, often	Yes, a few times	Never	5	3	3	2
2	Good	Average	Good	Good	Good	Good	A & SA	A & SA	A & SA	A & SA	A & SA	A & SA	Never	Never	Yes, often	Never	Never	Yes, often	Never	2	1	4	4
2	Good	Average	Average	Poor	Poor	Good	A & SA	A & SA	A & SA	Neither	SD & D	A & SA	Never	Yes, often	Yes, a few times	Never	Yes, often	Yes, often	Never	3	12	3	3
2	Good	Good	Good	Average	Average	Good	Neither	A & SA	SD & D		A & SA		Never	Yes, often	Yes, often	Never	Never	Yes, often	Never	2	10		1
2	Good			Good		Good	A & SA	A & SA	A & SA	Neither	SD & D		Never	Yes, often	Yes, often	Yes, often	Never	Yes, a few times	Never	1	4		3
2	Good	Average	Good	Good	Good	Good	A & SA	A & SA	A & SA	Neither	SD & D	A & SA	Yes, a few times	Yes, often	Yes, a few times	Never	Yes, often	Yes, often	Never	2	4		3
2	Average	Good	Good	Good	Average	Average	SD & D	SD & D	A & SA	A & SA	A & SA	A & SA	Yes, often	Yes, often	Yes, often	Never	Never	Yes, often	Yes, a few times	2	1	3	2
2	Average	Good	Average	Good	Average	Average	SD & D	A & SA	A & SA	A & SA	A & SA	A & SA	Never	Yes, often	Yes, a few times	Never	Never	Yes, a few times	Never	1	1	4	3
2	Good	Good	Good	Good	Good	Good	Neither	Neither	Neither	Neither	SD & D	SD & D	Yes, often	Yes, a few times	Yes, often	Never	Yes, often	Yes, a few times	Never	2		4	1
2	Good	Good	Good	Good	Good	Good	A & SA	A & SA	A & SA	A & SA	A & SA	A & SA	Yes, a few times	Yes, often	Yes, often	Never	Yes, a few times	Yes, a few times	Never	5	9	1	3
2	Good	Good	Poor	Poor	Good	Good	A & SA	Neither	A & SA	Neither	Neither	A & SA	Never	Yes, a few times	Yes, often	Never	Yes, often	Yes, often	Never	3	3		4
1	Good		Good		Good	Good	A & SA	A & SA	A & SA	Neither	A & SA	A & SA	Never	Yes, often	Yes, often	Never	Yes, often	Yes, a few times	Yes, often	2	9	1	1
1	Poor	Good	Good	Good	Good	Good	SD & D	SD & D	A & SA	SD & D	SD & D	A & SA	Never	Yes, often	Yes, often	Never	Yes, often	Yes, often	Never	2	2	5	1
2	Average	Average	Average	Average	Poor	Good	SD & D	Neither	SD & D	Neither	Neither	A & SA	Yes, a few times	Yes, a few times	Yes, often	Never	Yes, a few times	Yes, often	Never	2	2	1	2
2	Good	Good	Good	Good	Good	Poor	A & SA	A & SA	A & SA	A & SA	Neither	A & SA	Never	Yes, a few times	Yes, often	Never	Never	Yes, often	Yes, often	1		2	2
1	Good	Good			Good	Good	SD & D	A & SA	SD & D	SD & D	SD & D	SD & D	Yes, a few times	Yes, often	Yes, often	Never	Never	Yes, often	Never	1			1
2	Good	Poor		Poor		Average	SD & D	SD & D	SD & D	SD & D	SD & D	A & SA	Never	Never	Yes, a few times	Never	Yes, often	Yes, often	Never	2	6		2
1	Good	Good				Average	A & SA	A & SA	A & SA			A & SA	Never	Yes, often	Yes, often	Never	Never		Never	1			1
2	Good	Poor		Average	Good	Good	Neither	A & SA	SD & D	Neither	SD & D	A & SA	Never	Never	Yes, often	Never	Never	Yes, a few times	Never	1	7	4	3
1	Good	Average	Average	Good	Good	Good	A & SA	A & SA	A & SA	A & SA	SD & D		Never	Yes, often	Yes, often	Never	Never	Yes, often	Never	1	1		1
1	Good	Good	Good	Average	Good	Good	A & SA	A & SA	Neither	Neither	Neither		Yes, often	Yes, often	Yes, often	Yes, often	Yes, often	Yes, often	Never	5	12		1
1	Good	Good	Average	Average	Good	Good	A & SA	A & SA	A & SA		SD & D	A & SA	Yes, a few times	Yes, often	Yes, often	Never	Yes, often	Yes, often	Never	1	6	4	2
1	Good	Good	Good	Good	Good	Good	A & SA	A & SA	A & SA	A & SA	A & SA	A & SA	Never	Yes, often	Yes, often	Never	Yes, often	Yes, often	Never	5			3
1	Good	Good	Good	Good	Good	Good	A & SA	A & SA	A & SA	A & SA	SD & D	A & SA	Never	Yes, often	Yes, often	Never	Yes, often	Yes, often	Yes, a few times	2	3		2
1	Good		Good	Good	Average	Good	A & SA	A & SA	A & SA	A & SA	Neither	A & SA	Yes, a few times	Yes, often	Yes, often	Yes, often	Never	Yes, often	Never	4	6	1	1
1	Good	Good	Good	Good	Good	Good	A & SA	A & SA	A & SA	A & SA	A & SA	A & SA	Never	Yes, a few times	Yes, often	Never	Never	Yes, a few times	Never	4	14	1	3
1	Good	Good	Good	Good	Good	Good	A & SA	A & SA	A & SA	A & SA	A & SA	A & SA	Yes, a few times	Yes, often	Yes, often	Yes, often	Yes, a few times	Yes, a few times	Yes, a few times	1	1	4	4
1	Good	Good	Good	Good	Good	Good	A & SA	A & SA	A & SA	Neither	Neither	A & SA	Yes, often	Yes, often	Yes, often	Yes, often	Yes, often	Yes, a few times	Yes, often	1	3	3	4
1	Good	Good	Good	Good	Good	Good	A & SA	A & SA	A & SA	A & SA	A & SA	A & SA	Never	Yes, often	Yes, often	Never	Never	Yes, often	Yes, a few times	3	7		1
1	Poor				Good	Average	A & SA	SD & D		SD & D	SD & D	A & SA	Yes, often	Yes, a few times	Yes, often	Yes, often	Yes, often	Yes, often	Never	1	2	2	1
1	Good	Good			Good	Good	A & SA	A & SA	A & SA	A & SA	A & SA	SD & D	Never	Yes, a few times	Yes, often	Never	Never	Yes, a few times	Yes, a few times	2	9	2	3
1	Good	Good	Good	Good	Good	Good	A & SA	A & SA	A & SA	A & SA	A & SA		Never	Yes, often	Yes, often	Never	Never	Yes, often	Yes, a few times	3	2		1
2	Good	Good		Good	Average	Good	A & SA	A & SA	SD & D	A & SA	A & SA	SD & D	Never	Yes, often	Yes, often	Never	Never	Yes, a few times	Yes, often	2	4	4	3
1	Good	Good	Good	Good	Good	Good	A & SA	A & SA	A & SA	A & SA	Neither	A & SA	Yes, often	Yes, a few times	Yes, often	Yes, often	Yes, often	Yes, a few times	Yes, a few times	2	6	1	1
2	Average	Average		Good		Average	A & SA	A & SA	A & SA	Neither	SD & D	Neither	Yes, often	Yes, often	Yes, often	Never	Yes, often	Yes, a few times	Yes, often	1			5
2	Good	Average	Good	Average	Good	Good	A & SA	A & SA	A & SA	A & SA		Neither	Never	Never	Never	Never	Yes, often	Yes, a few times	Never	4	3	1	2
2	Average	Average	Good	Average	Good	Average	A & SA	A & SA	A & SA	A & SA	Neither	SD & D	Yes, often	Yes, often	Yes, often	Never	Yes, often	Yes, often	Yes, a few times	1	3		4
1	Good	Good			Good	Good	A & SA	A & SA	A & SA	Neither	SD & D	A & SA	Never	Yes, a few times	Yes, often	Never	Yes, often	Yes, often	Yes, a few times	1	5		1
1	Good	Good	Good	Average	Good	Good	A & SA	A & SA	SD & D	A & SA	Neither	A & SA	Never	Yes, often	Yes, often	Never	Never	Yes, often	Never	1	2	1	1
1	Good	Good		Good	Good	Good	A & SA	A & SA	A & SA	A & SA	A & SA	A & SA	Yes, a few times	Yes, often	Yes, often	Never	Yes, a few times	Yes, often	Never	2	4		1
1	Good	Good	Good	Good	Good	Good	A & SA	A & SA	A & SA	A & SA	A & SA	A & SA	Never	Yes, often	Yes, often	Never	Yes, a few times	Yes, often	Yes, a few times	3	8	1	1
1	Good			Poor	Good	Average	SD & D	SD & D	SD & D	SD & D	SD & D	A & SA	Never	Yes, a few times	Yes, a few times	Never	Never	Yes, often	Never	1		3	1
2	Average	Poor	Poor	Poor	Good		A & SA	SD & D	SD & D	SD & D	SD & D	A & SA	Yes, a few times	Yes, often	Yes, often	Never	Never	Never	Yes, often	3	2		1
1	Good	Good	Good	Good	Good	Good	A & SA	A & SA	A & SA	A & SA	A & SA	A & SA	Yes, a few times	Yes, often	Yes, often	Never	Yes, often	Yes, a few times	Never	1			3
1	Good	Good	Good	Good	Good	Good	A & SA	A & SA	SD & D	SD & D	SD & D	SD & D	Yes, often	Never	Yes, often	Never	Never	Yes, a few times	Never	1	3	3	5
2	Good	Good		Average	Good	Good	A & SA	A & SA	A & SA	A & SA	SD & D		Never	Yes, often	Yes, often	Never	Yes, often	Yes, a few times	Never	2	1	4	1
1	Good	Good	Good	Good	Good	Good	A & SA	Neither	SD & D	A & SA	A & SA	A & SA	Yes, a few times	Yes, often	Yes, often	Never	Never	Yes, often	Yes, a few times	2	4		3
2	Good	Average	Average	Poor	Good	Poor	A & SA	SD & D	Neither	SD & D	SD & D	SD & D		Yes, often	Never	Yes, a few times	Never	Yes, a few times	Yes, a few times	2	4		2
1	Good	Good	Good	Good	Good	Good	A & SA	A & SA	A & SA	A & SA	A & SA	A & SA	Never	Yes, a few times	Yes, often	Never	Never	Yes, often	Yes, a few times	2	4	2	2
2	Good	Good	Good	Good	Good	Good	Neither	A & SA	A & SA	Neither	SD & D	A & SA	Never	Yes, often	Yes, often	Yes, a few times	Yes, often	Yes, a few times	Never	4	8	2	3
2	Average				Poor	Average	A & SA	SD & D	SD & D		SD & D	A & SA	Never	Yes, often	Yes, often	Never	Never	Never	Never	1	1	4	4
1	Good	Good	Good	Good	Good	Good	A & SA	A & SA	A & SA	A & SA	Neither	A & SA	Yes, a few times	Yes, often	Yes, often	Yes, often	Yes, often	Yes, often	Never	4	9	1	2
1	Good	Average	Average	Good	Good	Good	SD & D	A & SA	SD & D	A & SA	A & SA	A & SA	Yes, a few times	Yes, a few times	Yes, often	Never	Yes, a few times	Yes, a few times	Never	1	5	3	2
2	Good	Good	Good	Average	Good	Good	A & SA	A & SA	SD & D	Neither	Neither	A & SA	Yes, a few times	Yes, a few times	Yes, often	Never	Yes, a few times	Yes, often	Never	1	7		1
2	Good		Good	Good	Average	Good	A & SA	A & SA	SD & D	A & SA	A & SA	A & SA	Never	Yes, a few times	Yes, a few times	Never	Never	Never	Never	3	2	3	2
2	Good	Average		Good	Good	Good	A & SA	A & SA	A & SA	A & SA	A & SA		Never	Yes, often	Yes, a few times	Never	Yes, a few times	Yes, often	Yes, a few times	4	26		3
1	Average	Average		Good	Average	Average	SD & D	SD & D	SD & D	SD & D	SD & D	A & SA	Yes, often	Never	Yes, often	Never	Never	Yes, a few times	Never	2	6	1	1
2	Good			Good	Good	Good	SD & D	SD & D	SD & D	SD & D	SD & D	SD & D	Yes, often	Yes, a few times	Yes, a few times	Never	Never	Never	Never	1	1		2
1	Good	Good	Good		Good	Good	A & SA	A & SA	A & SA	A & SA	SD & D	A & SA	Never	Yes, a few times	Yes, a few times	Never	Yes, often	Yes, a few times	Never	2	3		2
1	Good	Good	Good	Good	Good	Good	A & SA	A & SA	SD & D	A & SA	SD & D	A & SA	Never	Yes, often	Yes, a few times	Never	Yes, a few times	Yes, a few times	Never	1	1		5
1	Good	Good	Good	Good	Good	Good	A & SA	A & SA	A & SA	A & SA	A & SA	A & SA	Yes, often	Yes, a few times	Yes, a few times	Never	Never	Yes, often	Never	2	4		2
1	Good	Good		Good	Good	Good	A & SA	A & SA	A & SA	A & SA	A & SA	A & SA	Never	Yes, often	Yes, often	Never	Never	Never	Never	1	6	2	2
2	Good	Poor	Poor	Good	Good	Average	A & SA	A & SA	A & SA	A & SA	SD & D	SD & D	Never	Yes, often	Yes, often	Never	Never	Yes, often	Never	1	6	4	3
1	Good	Average	Average	Good	Poor	Good	A & SA	SD & D	SD & D	SD & D	SD & D	A & SA	Yes, a few times	Yes, a few times	Yes, often	Never	Yes, often	Yes, often	Never	2	4	1	1
2	Good		Good		Poor	Good	A & SA	Neither	SD & D	SD & D	SD & D	A & SA	Never	Yes, often	Yes, often	Never	Never	Never	Yes, a few times	2	4	3	2
1	Good	Good	Good	Good	Good	Good	A & SA	A & SA	SD & D	Neither	A & SA	A & SA	Never	Never	Yes, often	Never	Never	Yes, often	Yes, a few times	3	2	1	1
1	Good	Average				Good	A & SA	A & SA	SD & D	SD & D	SD & D	A & SA	Never	Never	Yes, a few times	Never	Never	Yes, often	Never	1		3	3
1	Good	Good		Good	Good	Good	Neither	A & SA	A & SA	Neither	A & SA	A & SA	Never	Yes, often	Yes, a few times	Never	Yes, often	Yes, a few times	Never	4	7		1
1	Good	Good	Good	Average	Good	Good	A & SA	A & SA	A & SA	A & SA	A & SA	A & SA	Yes, a few times	Yes, often	Yes, often	Never	Yes, often	Yes, often	Yes, a few times	3	3	1	1
2	Good	Average		Average	Average	Good	A & SA	A & SA	A & SA		SD & D	SD & D	Yes, often	Yes, often	Yes, often	Never	Yes, often	Yes, often	Never	3	7	2	1
2	Good	Average	Good	Good	Good	Good	A & SA	A & SA	A & SA	A & SA		A & SA	Yes, a few times	Yes, often	Yes, often	Never	Yes, a few times	Yes, a few times	Yes, a few times	1	1	4	3
1	Good	Good	Good	Average	Good	Good	A & SA	A & SA	A & SA	A & SA	Neither	A & SA	Never	Yes, often	Yes, often	Yes, often	Yes, often	Yes, often	Never	3	16	1	1
2	Good	Good	Good	Average		Good	A & SA	A & SA	SD & D	A & SA	SD & D	SD & D	Yes, a few times	Yes, a few times	Yes, a few times	Never	Never	Never	Never	2	1	5	5
1	Good	Good		Good	Good	Good	A & SA	A & SA	A & SA	A & SA	A & SA	A & SA	Never	Yes, a few times	Yes, a few times	Never	Never	Yes, often	Yes, a few times	2	3	4	3
1	Good	Good	Good	Good	Good	Good	A & SA	A & SA	A & SA	A & SA	A & SA	A & SA	Yes, a few times	Yes, a few times	Yes, often	Yes, a few times	Yes, often	Yes, often	Yes, a few times	3	1		1
2	Good	Average	Average	Good	Average	Good	A & SA	A & SA	SD & D	Neither	Neither	SD & D	Never	Yes, a few times	Yes, a few times	Never	Never	Never	Never	5	4	2	3
1	Good	Good		Good		Good	A & SA	SD & D	SD & D	A & SA	SD & D		Never	Yes, often	Yes, often	Never	Never	Yes, a few times	Yes, a few times	1	1		3
1	Good	Good		Good		Good	SD & D	SD & D		A & SA	A & SA		Never	Yes, a few times	Yes, a few times	Never	Never	Yes, a few times	Yes, a few times	1			4
1	Good	Good		Good	Good	Good	A & SA	A & SA	A & SA	SD & D	SD & D	A & SA	Never	Yes, often	Yes, often	Never	Never	Yes, often	Never	2	7		3
2	Good	Poor	Poor	Poor	Poor	Good	A & SA	A & SA	A & SA	A & SA	Neither	A & SA	Never	Yes, often	Yes, often	Never	Yes, often	Yes, often	Yes, a few times	2	5	3	3
2	Good	Good		Good	Good	Good	SD & D	Neither	SD & D	A & SA	SD & D	A & SA	Never	Yes, often	Yes, a few times	Never	Never	Yes, often	Never	2	12		4
2	Good	Good		Good	Good	Good	Neither	Neither	A & SA	SD & D	SD & D	A & SA	Never	Yes, a few times	Yes, a few times	Never	Never	Yes, a few times	Never	3	2	2	3
1	Good	Good	Average	Good	Good	Good	A & SA	A & SA	SD & D	Neither	Neither	SD & D	Never	Yes, a few times	Yes, often	Never	Yes, often	Yes, a few times	Yes, a few times	2	2	3	1
1	Average	Average		Average	Average	Good	SD & D	SD & D	SD & D	SD & D		A & SA	Never	Never	Yes, a few times	Never	Never	Never	Never	1	4		1
1	Good	Good	Good	Good	Good	Poor	A & SA	A & SA	SD & D	SD & D	A & SA	SD & D	Never	Yes, a few times	Yes, often	Never	Yes, a few times	Yes, often	Yes, a few times	2	6	2	1
1	Good	Good		Good	Good	Good	A & SA	A & SA	SD & D	Neither	SD & D	A & SA	Never	Never	Yes, a few times	Never	Yes, a few times	Yes, a few times	Never	1	5	3	2
2	Average	Average	Average	Average	Poor	Average	A & SA	Neither	Neither	SD & D	SD & D	Neither	Never	Yes, a few times	Never	Never	Never	Never	Never	3	2	1	1
1	Good	Good	Good	Good	Good	Good	SD & D	A & SA	A & SA	SD & D	SD & D	A & SA	Yes, a few times	Yes, often	Yes, often	Never	Yes, often	Yes, often	Never	2	5		4
1	Good	Good	Good	Good	Good	Good	A & SA	A & SA	A & SA	Neither	Neither	A & SA	Yes, often	Yes, often	Yes, a few times	Never	Never	Yes, often	Yes, a few times	2	4	3	1
2	Good	Good	Good	Good	Good	Good	A & SA	A & SA	A & SA	A & SA	A & SA	A & SA	Yes, often	Yes, often	Yes, often	Never	Yes, often	Yes, often	Never	4	8	2	2
1	Good	Good	Average		Good	Good	SD & D	SD & D	SD & D	SD & D	SD & D	A & SA	Never	Never	Yes, a few times	Never	Never	Yes, often	Never	1	3	2	1
2	Good	Average	Average	Average	Average	Average	A & SA	A & SA	SD & D	SD & D	SD & D	A & SA	Yes, a few times	Yes, often	Yes, often	Yes, often	Yes, a few times	Yes, a few times	Yes, a few times	3	9	2	2
1	Good	Good		Average	Good	Average	A & SA	A & SA	A & SA	A & SA	SD & D	A & SA	Yes, a few times	Yes, often	Yes, often	Yes, a few times	Yes, often	Yes, often	Yes, often	2	5	2	3
1		Good	Good	Good	Good	Average	A & SA	Neither	A & SA	Neither	SD & D		Never	Yes, often	Yes, often	Never	Yes, a few times	Yes, often	Yes, a few times	2	3		1
2	Good	Good	Good	Poor	Poor	Good	SD & D	A & SA	A & SA	SD & D	SD & D	A & SA	Never	Yes, often	Yes, often	Never	Yes, often	Never	Never	2	5		2
1	Good	Good	Good	Good	Good	Good	A & SA	A & SA	A & SA	A & SA	A & SA	SD & D	Never	Never	Yes, often	Never	Yes, a few times	Yes, often	Yes, a few times	2	3		1
2	Good	Poor	Average	Average	Average	Poor	A & SA	A & SA	A & SA	A & SA	SD & D	A & SA	Yes, often	Yes, often	Yes, often	Never	Yes, often	Yes, often	Yes, a few times	5	11	1	3
2	Good		Good		Poor	Good	A & SA	A & SA	SD & D	Neither	A & SA	A & SA	Yes, a few times	Yes, often	Yes, a few times	Never	Never	Yes, a few times	Yes, a few times	2	1	2	1
1	Good	Good		Good	Good	Good	Neither	A & SA	A & SA	Neither	SD & D	A & SA	Never	Yes, a few times	Yes, often	Never	Never	Yes, a few times	Never	1	7	1	1
2	Good	Good	Good	Good			A & SA	A & SA	A & SA	A & SA	SD & D	A & SA	Yes, often	Yes, often	Yes, often	Never	Yes, often	Yes, often	Yes, a few times	1	7	5	3
1	Good	Good	Good	Good	Good	Average	SD & D	A & SA	A & SA	SD & D	SD & D	A & SA	Never	Never	Yes, often	Never	Yes, often	Yes, often	Never	1	13	3	4
1	Good	Good	Good	Good	Good	Good	A & SA	A & SA	A & SA	Neither	SD & D	A & SA	Yes, a few times	Yes, often	Yes, often	Yes, often	Yes, a few times	Yes, often	Never	4	8	1	1
1	Good	Good	Average	Average	Good	Good	A & SA	A & SA	Neither	Neither	SD & D	A & SA	Yes, often	Yes, a few times	Yes, often	Never	Yes, often	Yes, often	Never	2	6		1
1	Good	Average	Good	Average	Average	Good	A & SA	A & SA	Neither	Neither	SD & D	SD & D	Yes, often	Yes, often	Yes, often	Never	Yes, a few times	Yes, often	Yes, a few times	4	9	2	2
2	Good	Average	Good	Good	Good	Good	A & SA	A & SA	A & SA	A & SA	SD & D	A & SA	Never	Yes, often	Yes, a few times	Yes, a few times	Yes, a few times	Never	Yes, a few times	3	4	1	3
2	Good	Good	Good	Average	Good	Good	Neither	A & SA	A & SA	Neither	Neither	A & SA	Never	Yes, often	Yes, a few times	Never	Never	Yes, a few times	Never	3	3	2	3
1	Good	Good	Good	Good	Good	Good	A & SA	A & SA	A & SA	A & SA	A & SA	A & SA	Yes, often	Yes, often	Yes, often	Never	Yes, often	Yes, often	Yes, a few times	2	13		1
1	Good	Good	Good		Good	Good	A & SA	A & SA	Neither	Neither	Neither	A & SA	Yes, often	Yes, often	Yes, often	Yes, a few times	Yes, often	Yes, a few times	Yes, a few times	2	9		1
2	Poor	Average	Poor	Good	Poor	Poor	SD & D	SD & D	SD & D	SD & D	SD & D	SD & D	Yes, a few times	Yes, a few times	Yes, a few times	Never	Never	Never	Yes, a few times	1	11		3
1	Good			Good	Good	Good	A & SA	A & SA	A & SA		SD & D	A & SA	Never	Yes, often	Yes, a few times	Never	Never	Never	Never	3	4	1	1
1	Good	Good	Good	Good	Good	Good	A & SA	A & SA	A & SA	A & SA	SD & D	A & SA	Never	Yes, a few times	Yes, often	Never	Yes, a few times	Yes, a few times	Yes, a few times	2	3	1	3
2	Good	Average	Average	Average	Average	Average	A & SA	A & SA	Neither	A & SA	SD & D	SD & D	Never	Yes, often	Yes, often	Yes, a few times	Never	Never	Yes, a few times	1		3	3
1	Good	Good			Good	Good	A & SA	A & SA	A & SA	A & SA	A & SA	A & SA	Yes, a few times	Yes, a few times	Yes, often	Never	Yes, often	Yes, often	Yes, a few times	1	4	4	1
2	Good	Good		Good	Good	Good	SD & D	Neither	A & SA		A & SA	A & SA	Never	Yes, often	Yes, a few times	Never	Yes, a few times	Yes, often	Never	2	4	1	1
1	Good	Good	Good	Good	Good	Good	A & SA	A & SA	A & SA	A & SA	Neither	A & SA	Never	Yes, often	Yes, often	Never	Never	Yes, often	Never	1	7		1
2	Average	Average	Good	Good	Average	Average	A & SA	A & SA	A & SA	Neither	SD & D		Yes, often	Yes, often	Yes, a few times	Yes, often	Yes, often	Never	Yes, a few times	5		3	5
2	Good	Average	Average	Average	Good	Good	A & SA	A & SA	SD & D	A & SA	Neither	A & SA	Yes, often	Never	Yes, a few times	Yes, a few times	Yes, often	Yes, often	Never	3	3	2	2
2	Good	Good	Good	Good	Average	Good	SD & D	A & SA	SD & D	A & SA	SD & D	A & SA	Yes, a few times	Yes, often	Never	Never	Yes, often	Yes, often	Never	2	3		2
2	Good	Average	Average	Poor	Poor	Good	A & SA	A & SA	SD & D	SD & D	A & SA	A & SA	Yes, a few times	Yes, often	Yes, often	Never	Yes, often	Yes, often	Yes, often	1	7	4	2
2	Good	Good	Good	Good	Good	Good	A & SA	A & SA	A & SA	A & SA	Neither	A & SA	Never	Yes, often	Yes, often	Never	Yes, a few times	Yes, a few times	Never	5	16		3
2	Good	Good		Good	Average	Good	A & SA	A & SA	A & SA	A & SA	SD & D	A & SA	Never	Yes, often	Yes, often	Never	Never	Yes, often	Never	5	9	2	1
1	Good	Good	Good	Good	Good	Average	A & SA	A & SA	SD & D	Neither	SD & D	A & SA	Never	Yes, a few times	Yes, often	Never	Yes, often	Yes, a few times	Yes, a few times	1	1	1	1
1	Good	Good	Good	Good	Good	Good	A & SA	A & SA	A & SA	Neither	A & SA	A & SA	Never	Yes, often	Yes, often	Yes, a few times	Never	Yes, often	Yes, a few times	4	3	1	1
2	Good	Good	Good	Good	Good	Average	SD & D	A & SA	SD & D	Neither	SD & D	SD & D	Never	Yes, a few times	Yes, a few times	Never	Never	Yes, a few times	Never	2	1	3	4
1	Good	Good		Good	Good	Good	A & SA	A & SA	A & SA	A & SA	A & SA	A & SA	Yes, often	Yes, often	Yes, a few times	Never	Yes, a few times	Yes, often	Never	3	15	2	1
1	Good	Good	Good	Good	Good	Good	A & SA	A & SA	A & SA	A & SA	Neither	A & SA	Yes, a few times	Yes, often	Never	Never	Never	Yes, often	Never	5	6		3
2	Good	Average	Poor	Good	Good	Good	Neither	A & SA	A & SA	A & SA	SD & D	A & SA	Never	Yes, often	Yes, often	Never	Yes, a few times	Yes, often	Never	2	1	2	5
2	Average	Average	Average	Average	Average	Average	SD & D	SD & D	A & SA	A & SA	SD & D	A & SA	Never	Yes, often	Yes, a few times	Never	Never	Never	Never	5	4	3	3
2	Good	Good	Good	Good	Good	Good	SD & D	A & SA	SD & D	SD & D	SD & D	A & SA	Never	Yes, a few times	Yes, a few times	Never	Yes, a few times	Never	Never	1	7	4	4
2	Good	Good	Good	Average	Good	Good	A & SA	A & SA	A & SA	A & SA	SD & D	A & SA	Yes, a few times	Yes, often	Yes, often	Never	Yes, a few times	Yes, often	Yes, a few times	3	5		4
1	Good	Good	Average			Average	A & SA	A & SA	A & SA	A & SA	SD & D	A & SA	Never	Yes, often	Yes, often	Never	Yes, often	Never	Never	1		1	1
2	Good	Good		Average		Good	SD & D	A & SA	A & SA	A & SA		SD & D	Yes, often	Yes, a few times	Yes, a few times	Never	Never	Never	Never	2	3	4	5
2	Good	Good	Good	Good	Good	Good	A & SA	A & SA	A & SA	A & SA	A & SA	SD & D	Never	Yes, often	Yes, a few times	Yes, a few times	Never	Never	Yes, a few times	5	5		3
2	Good	Good	Good	Good	Good	Good	A & SA	A & SA	A & SA	A & SA	Neither	A & SA	Yes, a few times	Yes, often	Yes, often	Never	Yes, often	Never	Yes, a few times	4	4		3
2	Good	Good	Average	Good	Average	Good	A & SA	A & SA	SD & D	A & SA	A & SA	A & SA	Never	Yes, often	Yes, often	Yes, often	Never	Yes, often	Never	3	8	2	3
2	Average	Average	Good	Good	Average	Good	A & SA	A & SA	A & SA	A & SA	SD & D	SD & D	Never	Yes, often	Yes, often	Yes, often	Yes, often	Yes, a few times	Never	5	10		4
2	Good	Good	Good	Good	Good	Good	A & SA	A & SA	A & SA	A & SA	A & SA	A & SA	Never	Yes, often	Yes, often	Never	Never	Yes, a few times	Yes, a few times	2	2	3	2
2	Good	Good	Average	Average	Average	Good	A & SA	A & SA	SD & D	Neither	SD & D	A & SA	Yes, often	Yes, often	Yes, often	Yes, often	Yes, often	Yes, a few times	Never	5	8	1	2
2	Good	Average	Good	Good	Average	Good	A & SA	Neither	A & SA	Neither	SD & D	A & SA	Never	Yes, often	Yes, often	Yes, a few times	Never	Yes, often	Never	3	2	2	2
1	Good	Good		Good		Good	A & SA	A & SA	A & SA	A & SA	Neither	A & SA	Never	Yes, often	Yes, often	Never	Yes, a few times	Yes, often	Yes, a few times	1	8		3
1	Good	Good		Good	Good	Good	A & SA	A & SA	A & SA	A & SA	A & SA	A & SA	Never	Yes, a few times	Yes, often	Never	Yes, often	Yes, often	Never	1		2	1
1	Good	Good	Good	Average	Good	Good	A & SA	A & SA	A & SA	Neither	A & SA	A & SA	Never	Yes, a few times	Yes, often	Never	Never	Never	Never	1	5	1	1
1	Good	Good	Good	Good	Good	Good	A & SA	A & SA	A & SA	A & SA	A & SA	A & SA	Yes, often	Yes, often	Yes, often	Yes, often	Yes, often	Yes, often	Yes, a few times	3	7	1	1
1	Good				Average	Good	SD & D	SD & D	SD & D	Neither	SD & D		Never	Never	Yes, a few times	Never	Never	Yes, often	Never	2	4		1
2	Good	Average	Good	Good	Good	Good	A & SA	A & SA	SD & D	A & SA	SD & D	A & SA	Never	Yes, a few times	Yes, often	Never	Never	Never	Never	4	4		2
2	Good	Poor	Average	Average	Poor	Average	A & SA	A & SA	SD & D	SD & D	SD & D	SD & D	Never	Never	Yes, often	Never	Never	Yes, a few times	Never	1	2	2	4
2	Average	Good	Good	Good	Poor		A & SA	SD & D	SD & D	SD & D	SD & D	SD & D	Yes, a few times	Yes, often	Yes, a few times	Yes, a few times	Yes, a few times	Yes, often	Yes, a few times	3	13	3	3
2	Average	Good	Average	Good	Average	Good	SD & D	Neither	SD & D	A & SA	Neither	A & SA	Yes, often	Never	Yes, often	Never	Never	Yes, a few times	Never	2	4	4	2
2	Good	Average			Good	Good	SD & D	A & SA	SD & D	Neither	Neither	A & SA	Never	Never	Yes, a few times	Never	Yes, often	Yes, a few times	Never	3	3	2	1
1	Good	Good	Good	Good	Good	Good	A & SA	A & SA	A & SA	A & SA	A & SA	A & SA	Never	Yes, often	Yes, often	Yes, a few times	Yes, often	Yes, often	Yes, a few times	2	1		1
1	Good	Poor		Poor	Average	Average	A & SA	A & SA	SD & D	Neither	SD & D	A & SA	Yes, a few times	Yes, a few times	Yes, often	Yes, often	Never	Yes, often	Yes, a few times	5	9	1	1
1	Good	Good		Average	Good	Good	SD & D	SD & D	Neither	SD & D	SD & D	A & SA	Never	Never	Yes, often	Never	Never	Yes, a few times	Never	1		2	3
2	Average	Average	Average	Average	Good	Average	A & SA	A & SA	A & SA	A & SA	SD & D	A & SA	Yes, a few times	Yes, often	Yes, often	Yes, a few times	Yes, a few times	Yes, a few times	Yes, a few times	3	2	2	1
1	Good	Good	Good	Good	Good	Good	A & SA	Neither	SD & D	Neither	SD & D	A & SA	Never	Yes, often	Yes, a few times	Never	Never	Yes, a few times	Yes, a few times	4	3	1	1
1	Good		Good	Good	Good	Good	A & SA	Neither	A & SA	Neither	Neither	A & SA	Yes, a few times	Yes, a few times	Yes, often	Yes, often	Never	Yes, often	Never	5	6	1	1
1	Good	Good	Good	Good	Good	Good		SD & D	SD & D	SD & D	SD & D	A & SA	Never	Yes, a few times	Yes, a few times	Never	Never	Yes, often	Yes, a few times	2	6	1	1
2	Average	Poor	Average	Average	Poor	Good	A & SA	A & SA	A & SA	A & SA	A & SA	A & SA	Yes, a few times	Yes, often	Yes, often	Never	Yes, often	Never	Yes, often	5	7		1
1	Good	Good		Good	Good	Good	SD & D	Neither	SD & D	SD & D	A & SA	A & SA	Never	Yes, often	Yes, a few times	Never	Never	Yes, often	Yes, a few times	2	6	1	1
1	Good	Good	Good	Good	Good	Good	SD & D	SD & D	SD & D	Neither	Neither	A & SA	Yes, often	Yes, a few times	Never	Never	Yes, often	Never	Never	5	7	1	1
2	Good	Good	Average	Good	Good	Good	A & SA	Neither	A & SA	Neither	SD & D	A & SA	Yes, often	Yes, often	Yes, often	Never	Yes, often	Yes, often	Never	5	9	2	3
1	Good	Good		Good	Good	Good	SD & D	A & SA	SD & D	A & SA	SD & D	A & SA	Never	Never	Yes, often	Never	Yes, a few times	Yes, often	Never	1	8	3	1
2	Good	Poor	Poor	Poor	Average	Poor	A & SA	A & SA	A & SA	Neither	Neither	A & SA	Yes, a few times	Yes, often	Yes, often	Never	Yes, a few times	Yes, often	Yes, often	2	7	2	2
2	Average	Average		Average	Good	Average	Neither	SD & D	SD & D	Neither	A & SA	A & SA	Never	Never	Yes, often	Never	Never	Yes, often	Never	2			1
1	Good	Good			Good	Good	A & SA	A & SA	Neither	SD & D	SD & D	A & SA	Never	Yes, a few times	Yes, often	Never		Yes, often	Never	1			3
2	Average	Good	Average	Average	Poor	Good	SD & D	A & SA	SD & D	A & SA	SD & D	SD & D	Never	Yes, a few times	Yes, a few times	Never	Never	Yes, a few times	Never	1	2	4	4
1	Good	Good	Good	Average	Poor	Good	SD & D	Neither	A & SA	Neither	A & SA	A & SA	Never	Yes, often	Yes, a few times	Never	Never	Yes, often	Yes, a few times	4	5	1	3
1	Good	Good	Good	Good	Good	Good	A & SA	A & SA	A & SA	Neither	SD & D	A & SA	Never	Yes, often	Yes, often	Yes, a few times	Yes, often	Yes, a few times	Never	4	10	1	1
1	Good	Good		Good	Average	Good	A & SA	A & SA	A & SA	Neither	A & SA	A & SA	Yes, often	Yes, often	Yes, often	Never	Yes, often	Yes, often	Yes, often	2	3	2	1
2	Good	Good	Good	Good	Good	Good	A & SA	A & SA	A & SA	A & SA	SD & D	A & SA	Yes, often	Yes, often	Yes, often	Yes, often	Never	Yes, often	Never	4	12	3	1
2	Good	Good	Good	Good	Average	Average	A & SA	A & SA	A & SA	A & SA	A & SA	A & SA	Yes, often	Yes, often	Yes, a few times	Never	Yes, often	Yes, a few times	Never	5	4	1	1
2	Good	Average	Good	Good	Average	Good	A & SA	A & SA	A & SA	A & SA	SD & D	A & SA	Never	Yes, often	Yes, a few times	Yes, a few times	Yes, a few times	Yes, a few times	Never	4	5	1	1
1	Good	Good	Good	Good	Good	Good	A & SA	A & SA	A & SA	Neither	SD & D	A & SA	Yes, a few times	Yes, often	Yes, often	Never	Yes, often	Yes, often	Never	5	8	1	1
1	Good	Good	Good	Good	Good	Average	A & SA	A & SA	A & SA	Neither	A & SA	A & SA	Yes, a few times	Yes, often	Yes, often	Never	Yes, often	Yes, a few times	Yes, a few times	2	5	1	3
1	Good	Good	Good	Good	Good	Good	A & SA	A & SA	A & SA	A & SA	SD & D	A & SA	Yes, often	Yes, often	Yes, often	Never	Never	Yes, often	Yes, a few times	4	5	1	1
1	Good	Good			Good	Good	A & SA	A & SA	A & SA	SD & D	SD & D	A & SA	Never	Yes, often	Yes, often	Never	Never	Yes, often	Never	2	7	1	3
1	Good	Average	Average	Good	Good	Average	A & SA	A & SA	A & SA	A & SA	SD & D	A & SA	Yes, often	Yes, often	Yes, often	Never	Yes, often	Yes, often	Yes, a few times	2	11	2	3
1	Good	Good	Good	Good	Good	Good	A & SA	A & SA	A & SA	A & SA	SD & D		Yes, a few times	Yes, often	Yes, often	Yes, often	Yes, often	Yes, often	Yes, a few times	5	13		1
1	Good	Average	Good	Good	Average	Average	A & SA	A & SA	A & SA			A & SA	Never	Yes, often	Yes, often	Never	Yes, often	Yes, often	Yes, a few times	1	1	5	3
1	Good	Average	Good	Good	Good	Average	A & SA	SD & D	SD & D	SD & D	SD & D	A & SA	Yes, often	Yes, often	Yes, a few times	Never	Yes, often	Yes, often	Never	4	4	1	1
1	Good	Good	Good	Good	Good	Good	A & SA	A & SA	A & SA	A & SA	SD & D	A & SA	Yes, often	Yes, often	Yes, often	Never	Yes, a few times	Yes, often	Never	4	7	1	2
1	Good	Good	Good	Good	Good	Average	A & SA	A & SA	A & SA	A & SA	Neither	A & SA	Yes, a few times	Yes, a few times	Yes, a few times	Yes, a few times	Yes, often	Yes, a few times	Never	5	15	1	1
1	Good	Good	Good	Good	Good	Good	A & SA	A & SA	A & SA	Neither	Neither	A & SA	Yes, a few times	Yes, often	Yes, often	Never	Yes, often	Yes, a few times	Yes, a few times	1	3	3	1
1	Good	Good		Good	Good	Good	SD & D	SD & D	SD & D	Neither	SD & D	A & SA	Never		Yes, a few times	Never	Yes, a few times	Yes, often	Never	2	2		4
1	Good	Good	Good	Good	Good	Average	A & SA	A & SA	A & SA	A & SA	A & SA	Neither	Yes, a few times	Yes, often	Yes, a few times	Never	Never	Yes, a few times	Yes, a few times	1	5		3
1	Good	Good	Good	Good	Good	Good	A & SA	A & SA	A & SA		A & SA	A & SA	Never	Yes, a few times	Yes, often	Never	Yes, a few times	Yes, a few times	Yes, a few times	2	3	1	4
2	Good	Good	Good	Good	Good	Good	Neither	Neither	SD & D	Neither	Neither	Neither	Never	Yes, often	Yes, a few times	Yes, a few times	Never	Yes, a few times	Never	3	2	2	1
2	Good	Good				Good	A & SA	A & SA	SD & D		SD & D	SD & D	Never	Yes, a few times	Yes, a few times	Never	Never	Never	Never	1	5	5	5
2	Good	Good		Good	Good	Good	A & SA	A & SA	A & SA	A & SA	Neither	A & SA	Yes, a few times	Yes, often	Yes, often	Never	Yes, often	Yes, often	Yes, a few times	2	4	1	2
1	Good	Good	Good	Good	Good	Good	A & SA	A & SA	A & SA	Neither	SD & D	SD & D	Never	Yes, often	Yes, a few times	Yes, a few times	Yes, often	Yes, often	Never	3	11		2
1	Good	Good	Good		Good	Good	A & SA	A & SA	A & SA	Neither	SD & D	A & SA	Yes, often	Yes, often	Yes, a few times	Never	Yes, often	Yes, often	Yes, a few times	2	1	1	1
1	Good	Good	Good	Good	Good	Good	A & SA	A & SA	A & SA	A & SA	Neither	A & SA	Yes, often	Yes, often	Yes, often	Never	Yes, often	Yes, a few times	Never	5	4		1
1	Good		Good	Good	Good	Good	A & SA	A & SA	Neither	Neither	SD & D	Neither	Never	Yes, a few times	Yes, often	Never	Never	Yes, often	Never	2	5	2	2
1	Good	Good	Good	Good	Good	Good	A & SA	Neither	Neither	SD & D	Neither	A & SA	Yes, a few times	Yes, often	Yes, often	Never	Never	Yes, often	Never	3	5		1
1	Good			Good	Good	Good	Neither	A & SA	SD & D	SD & D	A & SA	SD & D	Never	Yes, often	Yes, often	Never	Never	Yes, often	Never	2	4	1	3
2	Good	Good	Average	Good	Poor	Average	A & SA	A & SA	Neither	Neither	SD & D	A & SA	Never	Yes, often	Yes, often	Yes, often	Yes, often	Yes, often	Never	2	13	2	3
2	Average	Average	Average	Average	Average	Good	A & SA	A & SA	A & SA	A & SA		A & SA	Never	Never	Yes, a few times	Never	Never	Yes, a few times	Never	1	1		5
2	Good	Good		Good	Good		A & SA	A & SA	A & SA	A & SA	Neither	A & SA	Yes, often	Yes, often	Yes, often	Never	Yes, often	Yes, often	Never	2	3	4	2
2	Good	Average	Average	Average	Average	Average	A & SA	A & SA	A & SA	A & SA	Neither	A & SA	Never	Yes, often	Yes, often	Never	Yes, often	Yes, often	Never	2	8	1	3
2	Average	Good	Poor	Average	Poor	Good	A & SA	A & SA	A & SA	SD & D	SD & D	SD & D	Never	Yes, often	Yes, often	Never	Never	Yes, often	Never	2	2	3	4
2	Good			Good		Average	A & SA	Neither	SD & D	SD & D	SD & D	SD & D	Never	Yes, a few times	Yes, a few times	Never	Never	Never	Never	3	6	1	3
2	Good	Good		Good	Good	Good	A & SA	A & SA	A & SA	A & SA	A & SA	A & SA	Yes, often	Yes, often	Yes, often	Never	Yes, a few times	Yes, a few times	Never	2	11		3
2	Average	Average	Poor	Average	Average	Average	Neither	SD & D	SD & D	SD & D	SD & D	SD & D	Never	Never	Yes, a few times	Never	Never	Never	Never	2	1	1	3
2	Good	Average	Average	Average	Good	Average	A & SA	A & SA	A & SA	A & SA	SD & D	A & SA	Never	Yes, often	Yes, often	Never	Never	Yes, often	Never	4	9	2	3
2	Good	Good	Good	Good	Good	Average	A & SA	A & SA	A & SA	A & SA	SD & D	A & SA	Never	Yes, a few times	Yes, a few times	Never	Never	Yes, often	Never	2	2	3	3
2	Average	Average		Good	Good	Average	A & SA	A & SA	SD & D	A & SA	A & SA	A & SA	Never	Never	Yes, often	Never	Never	Never	Yes, a few times	2	1	2	2
2	Average	Average	Average	Good	Good	Average	A & SA	A & SA	A & SA	A & SA	SD & D	A & SA	Never	Yes, often	Yes, often	Never	Never	Yes, often	Never	2	4	2	4
2	Average	Good		Good	Good	Average	A & SA	A & SA	A & SA	A & SA	SD & D	A & SA	Yes, often	Yes, often	Yes, often	Never	Yes, often	Yes, often	Yes, often	3	13		2
2	Average	Poor	Good	Good	Poor	Poor	A & SA	SD & D	A & SA	SD & D	SD & D	A & SA	Yes, a few times	Yes, often	Yes, often	Yes, often	Never	Yes, often	Yes, often	2	14	1	1
2	Good	Good	Good	Good	Good	Average	A & SA	A & SA	A & SA	A & SA	SD & D	SD & D	Yes, often	Yes, often	Yes, often	Never	Yes, often	Yes, often	Never	4	9	2	1
2	Good	Good		Good	Good	Good	A & SA	A & SA	A & SA	A & SA	A & SA	A & SA	Never	Yes, often	Yes, often	Never	Never	Yes, a few times	Yes, a few times	1	1	4	4
2	Good	Good		Good	Good	Good	A & SA			A & SA	SD & D	A & SA	Yes, a few times	Yes, a few times	Yes, a few times	Never	Never	Yes, a few times	Never	1	1	3	3
2	Good	Good	Good	Good	Good	Good	A & SA	A & SA	Neither	SD & D	SD & D	A & SA	Never	Yes, often	Yes, often	Never	Yes, a few times	Yes, often	Never	2	4		3
2	Good	Good	Good	Good	Good	Good	SD & D	A & SA	A & SA	A & SA	SD & D	A & SA	Never	Yes, a few times	Yes, a few times	Never	Never	Yes, a few times	Yes, a few times	1	4	3	4
2	Good	Good	Average	Good	Good	Average	A & SA	A & SA	SD & D	A & SA	A & SA	A & SA	Yes, often	Yes, often	Yes, often	Never	Yes, often	Yes, often	Never	4	2	3	2
2	Good	Average	Average	Average	Good	Average	A & SA	Neither	Neither	Neither	SD & D	SD & D	Yes, often	Yes, often	Yes, often	Never	Yes, often	Yes, often	Never	4	5		3
2	Good	Good	Average	Good	Good	Good	A & SA	A & SA	A & SA	A & SA	Neither	A & SA	Never	Yes, often	Yes, often	Yes, a few times	Yes, a few times	Yes, a few times	Never	5	4	2	1
2	Average	Good		Good	Good	Average	SD & D	A & SA	A & SA		SD & D	A & SA	Never	Never	Yes, a few times	Never	Never	Never	Never	1	1		5
2	Good	Good	Good	Good	Good	Good	A & SA	A & SA	A & SA	Neither	SD & D	A & SA	Yes, a few times	Yes, often	Yes, often	Yes, a few times	Never	Yes, often	Never	4	8	1	2
2	Good	Average	Average	Average	Average	Good	A & SA	A & SA	A & SA	A & SA	SD & D	A & SA	Yes, a few times	Yes, often	Yes, often	Never	Yes, a few times	Yes, a few times	Never	5	12		3
2	Good	Average	Good	Good	Average	Good	SD & D	SD & D	SD & D	SD & D	SD & D	A & SA	Never	Yes, often	Yes, a few times	Never	Yes, often	Yes, a few times	Never	2	7	3	3
2	Average	Good	Good	Good	Good	Good	SD & D	SD & D	SD & D	A & SA	A & SA	A & SA	Yes, often	Yes, often	Yes, a few times	Never	Yes, a few times	Yes, often		4	3		5
1	Good	Good	Good	Good	Good	Good	A & SA	A & SA	SD & D	SD & D	A & SA	A & SA	Yes, often	Yes, often	Yes, often	Never	Yes, often	Yes, often	Yes, a few times	2	7	1	1
1	Good	Good	Good	Good	Good	Good	A & SA	Neither	Neither	A & SA	A & SA	A & SA	Yes, a few times	Yes, often	Yes, often	Yes, often	Yes, a few times	Yes, often	Yes, a few times	4	10	1	1
1	Average	Good			Average	Average	A & SA	Neither	A & SA	Neither	A & SA	A & SA	Yes, a few times	Yes, often	Yes, often	Never	Yes, often	Yes, often	Yes, a few times	2	12	3	1
1	Good	Average		Good	Good	Average	A & SA	A & SA	SD & D	SD & D	A & SA	A & SA	Never	Never	Yes, often	Never	Never	Yes, often	Never	1	1	4	1
1	Good	Good	Good	Good	Good	Good	A & SA	A & SA	A & SA	A & SA	A & SA	A & SA	Yes, often	Yes, often	Yes, often	Yes, a few times	Yes, often	Yes, often	Never	2	8		1
1	Good	Good	Average	Average	Good	Good	A & SA	A & SA	A & SA	Neither	Neither	A & SA	Yes, often	Yes, a few times	Yes, often	Yes, a few times	Yes, often	Yes, often	Never	4	10	1	1
1	Good	Good		Good	Good	Good	SD & D	SD & D	SD & D		SD & D	A & SA	Never	Never	Yes, often		Never	Never	Never	3	3		1
1	Good	Good		Good	Good	Good	A & SA	A & SA	A & SA	A & SA	Neither	A & SA	Never	Yes, often	Yes, often	Never	Yes, a few times	Yes, a few times	Never	1	6	4	4
1	Good	Good	Good	Good	Good	Good	A & SA	A & SA	A & SA	A & SA	A & SA	A & SA	Yes, often	Yes, often	Yes, often	Yes, a few times	Yes, often	Yes, often	Yes, often	2	14	3	1
2	Good	Good	Average	Average	Good	Average	Neither	A & SA	SD & D	Neither	SD & D	A & SA	Never	Yes, a few times	Yes, often	Never	Yes, a few times	Yes, often	Never	3	5	2	3
1	Good	Average		Good	Average	Good	Neither	SD & D	SD & D	Neither	SD & D		Yes, often	Yes, a few times	Yes, often	Never	Never	Yes, often	Yes, a few times	1	1	4	3
1	Average		Average	Good	Average	Good	A & SA	SD & D	A & SA	A & SA	SD & D	A & SA	Yes, a few times	Yes, often	Yes, a few times	Never	Never	Yes, often	Never	2	11		1
1	Good	Good	Good	Average	Average	Good	A & SA	A & SA	SD & D	A & SA	SD & D		Never	Never	Yes, a few times	Never	Never	Never	Never	2	1	4	3
1	Good	Good		Good	Good	Good	A & SA	A & SA	A & SA	A & SA	SD & D	A & SA	Yes, a few times	Yes, often	Yes, often	Never	Yes, often	Yes, often	Yes, a few times	4	6	1	1
1	Good	Good	Good	Good	Good	Good	A & SA	A & SA	A & SA	A & SA	A & SA	A & SA	Yes, often	Yes, often	Yes, often	Yes, a few times	Yes, a few times	Yes, often	Yes, a few times	5	12	1	1
1	Good	Good	Good	Good	Good	Good	A & SA	A & SA	Neither	A & SA	Neither	A & SA	Yes, a few times	Yes, often	Yes, often	Never	Yes, often	Yes, often	Never	5	4	1	3
1	Good	Good		Good	Good	Good	A & SA	A & SA	SD & D	A & SA	A & SA	SD & D	Yes, often	Yes, often	Yes, often	Yes, often	Never	Yes, often	Never	1	2	3	2
1	Good	Good	Average	Average	Good	Good	A & SA	A & SA	Neither	A & SA	SD & D	A & SA	Yes, a few times	Yes, often	Yes, often	Never	Never	Yes, often	Yes, a few times	2	8	2	4
1	Good					Good	SD & D	SD & D	SD & D	SD & D	SD & D	A & SA	Never	Never	Yes, a few times	Never	Never	Yes, often	Never	2	5		1
1	Good	Good		Good	Good	Good	A & SA	A & SA	SD & D	Neither	SD & D	A & SA	Yes, a few times	Yes, a few times	Yes, a few times	Never	Yes, a few times	Yes, often	Never	2	4	1	1
1	Good	Good	Good	Good	Good	Good	A & SA	A & SA	A & SA	A & SA	A & SA	A & SA	Yes, a few times	Yes, often	Yes, often	Never	Yes, often	Yes, often	Yes, a few times	3	3	1	3
1	Good	Good	Good	Good	Good	Average	A & SA	A & SA	SD & D	A & SA	A & SA	A & SA	Yes, often	Yes, often	Yes, often	Never	Yes, a few times	Yes, often	Yes, often	2	15	1	1
1	Good	Good	Good	Good	Good	Good	Neither	Neither	SD & D	Neither	SD & D	A & SA	Yes, a few times	Yes, a few times	Yes, a few times	Never	Never	Yes, often	Yes, a few times	3	5		1
1	Good	Good	Good		Good	Good	A & SA	A & SA	A & SA	A & SA	Neither	A & SA	Yes, a few times	Yes, often	Yes, often	Never	Never	Yes, often	Yes, often	5	9		1
1	Good	Good	Good	Good	Good	Good	A & SA	A & SA	SD & D	Neither	SD & D	A & SA	Never	Yes, often	Yes, a few times	Never	Never	Yes, often	Yes, a few times	2	2	1	1
1	Good	Good		Good	Good	Good	SD & D	A & SA	A & SA	A & SA	SD & D	A & SA	Yes, often	Yes, a few times	Yes, a few times	Never	Yes, often		Never	1	9	4	1
1	Good	Good	Good	Good	Good	Good	A & SA	A & SA	A & SA	A & SA	A & SA	A & SA	Never	Yes, a few times	Yes, a few times	Never	Never	Yes, a few times	Never	4	8	1	1
1	Good	Good	Good		Good	Good	A & SA	A & SA	A & SA	A & SA	SD & D	A & SA	Yes, a few times	Yes, often	Yes, often	Never	Yes, often	Yes, often	Yes, a few times	2	15	3	2
1	Good	Good		Good	Good		SD & D	SD & D	SD & D	SD & D	SD & D		Yes, often	Never	Yes, a few times	Never	Never	Never	Never	2	1	3	3
2	Good	Average	Average	Poor	Good	Good	A & SA	A & SA	A & SA	Neither	A & SA	A & SA	Yes, a few times	Yes, often	Yes, often	Yes, a few times	Yes, often	Yes, often	Yes, often	5	4	2	1
1	Good	Good				Good	Neither	Neither	A & SA	A & SA	Neither	A & SA	Never	Never	Yes, a few times	Never	Never	Yes, a few times	Never	3	2		1
1	Good	Average	Good	Good	Good	Good	A & SA	A & SA	A & SA	Neither	Neither	A & SA	Yes, a few times	Yes, often	Yes, often	Yes, often	Yes, often	Yes, a few times	Never	3	5	1	1
1	Good	Good	Good		Average	Good	A & SA	A & SA	SD & D	Neither	Neither	A & SA	Yes, often	Yes, a few times	Yes, often	Yes, a few times	Yes, often	Yes, often	Yes, a few times	4	4	3	3
2	Good	Good	Average	Good	Average	Good	A & SA	A & SA	A & SA	A & SA	A & SA	A & SA	Yes, a few times	Yes, often	Yes, a few times	Never	Yes, a few times	Yes, often	Never	3			2
1	Good	Good	Good	Good	Good	Good	A & SA	A & SA	A & SA		A & SA	A & SA	Yes, often	Yes, often	Yes, often	Yes, a few times	Yes, often	Yes, often	Yes, a few times	2	5	1	1
1	Good	Good	Good	Good	Good	Good	A & SA	A & SA	A & SA	A & SA	SD & D	SD & D	Never	Yes, often	Yes, often	Yes, a few times	Yes, often	Yes, often	Yes, a few times	2	3	1	1
1	Good	Good	Good	Average	Good	Good	A & SA	A & SA	A & SA	Neither	Neither	Neither	Yes, a few times	Yes, often	Yes, a few times	Never	Yes, a few times	Yes, often	Never	4	8	1	1
1	Good	Good	Average	Good	Good	Good	A & SA	A & SA	SD & D	Neither	SD & D	A & SA	Yes, a few times	Yes, a few times	Yes, often	Never	Yes, a few times	Yes, often	Yes, a few times	5	19	1	1
1	Good	Good	Good	Good	Good	Good	A & SA	A & SA	A & SA	A & SA	A & SA	A & SA	Never	Yes, often	Yes, often	Never	Never	Yes, often	Never	4	3		2
1	Good			Good	Good	Good	A & SA	A & SA	A & SA	A & SA	SD & D	A & SA	Never	Yes, a few times	Yes, often	Never	Never	Yes, a few times	Yes, a few times	1	1	2	1
1	Good	Good	Good	Good	Good	Average	A & SA	A & SA	A & SA	A & SA	SD & D	SD & D	Yes, a few times	Yes, often	Yes, often	Never	Never	Yes, often	Never	1	3	4	2
1	Good	Good	Good	Good	Good	Good	A & SA	A & SA	A & SA	A & SA	A & SA	A & SA	Yes, a few times	Yes, often	Yes, often	Never	Yes, often	Yes, often	Never	5	13	1	1
2	Average	Poor		Average	Average	Good	SD & D	Neither	A & SA		SD & D	A & SA	Never	Yes, a few times	Yes, a few times	Never	Yes, a few times	Yes, a few times	Never	1		4	2
1	Good	Good	Good		Good	Average	A & SA	A & SA	SD & D	Neither	Neither	A & SA	Never	Yes, a few times	Yes, often	Never	Never	Yes, often	Never	2	18	1	1
1	Good	Good	Good	Good	Good	Good	A & SA	A & SA	A & SA	A & SA	A & SA		Never	Yes, often	Yes, often	Never	Never	Yes, often	Never	2			2
2	Good	Average	Average	Average	Poor	Good	A & SA	Neither	SD & D	SD & D	SD & D	A & SA	Never	Yes, often	Yes, often	Never	Never	Yes, a few times	Never	1	4	3	2
2	Good	Average	Average	Good	Good	Average	A & SA	A & SA	A & SA	A & SA	A & SA	A & SA	Yes, often	Yes, often	Yes, often	Yes, a few times	Yes, often	Yes, often	Yes, often	4	9	1	4
2	Average	Average			Good	Poor	A & SA	SD & D	SD & D	SD & D	SD & D	A & SA	Never	Never	Yes, often	Never	Yes, often	Never	Yes, a few times	3	2		3
1	Good	Good	Good	Good	Good	Good	A & SA	A & SA	A & SA	SD & D	SD & D		Yes, often	Yes, a few times	Yes, often	Never	Yes, often	Yes, often	Never	2	2		2
2	Good	Poor	Poor	Average	Average		SD & D	SD & D	SD & D	SD & D	SD & D	SD & D	Never	Never	Yes, a few times	Never	Never	Never	Never	4	11	4	1
1	Good	Good	Good		Good	Good	A & SA	A & SA	A & SA	A & SA	SD & D	A & SA	Never	Yes, often	Yes, often	Never	Yes, often	Yes, often	Never	2	10	2	3
2	Good	Good		Good	Good	Poor	Neither	Neither	SD & D	Neither	Neither	Neither	Yes, often	Yes, a few times	Yes, often	Never	Yes, a few times	Yes, often	Never	1		2	2
1	Good	Average			Good	Good	A & SA	A & SA	A & SA	A & SA	A & SA	A & SA	Yes, often	Yes, often	Yes, often	Yes, a few times	Yes, often	Yes, a few times	Yes, often	2	1	1	1
2	Good	Good	Good	Good	Good	Good	A & SA	A & SA	A & SA	A & SA	A & SA	A & SA	Yes, often	Yes, a few times	Yes, often	Never	Yes, a few times	Yes, often	Never	2		2	3
1	Good	Good		Good	Good	Average	A & SA	A & SA	A & SA		A & SA	A & SA	Never	Yes, a few times	Yes, a few times	Never	Yes, often	Yes, often	Never	1		4	1
2	Good	Good	Good	Good	Average	Good	A & SA	A & SA	A & SA	A & SA	A & SA	Neither	Never	Yes, often	Yes, often	Yes, often	Never	Yes, often	Never	5	4		3
2	Good	Average	Poor	Poor	Poor	Average	A & SA	A & SA	SD & D	Neither	SD & D		Yes, often	Yes, a few times	Yes, a few times	Never	Never	Never	Never	5	4		5
2	Good	Good	Average	Average	Average	Good	A & SA	A & SA	SD & D	A & SA	SD & D	A & SA	Yes, a few times	Yes, often	Yes, often	Never	Yes, often	Yes, often	Never	3	4	1	3
2	Good	Good	Good	Good	Good	Good	A & SA	A & SA	A & SA	SD & D	SD & D	SD & D	Never	Yes, often	Yes, a few times	Yes, a few times	Yes, often	Yes, a few times	Never	4	6	3	3
2	Good	Average	Average	Good	Good	Good	A & SA	A & SA	SD & D	A & SA	A & SA		Yes, often	Yes, often	Yes, often	Yes, often	Yes, often	Yes, often	Never	5	5	1	1
2	Good	Good	Good	Good	Good	Average	SD & D	A & SA	SD & D	Neither	SD & D	A & SA	Yes, a few times	Yes, a few times	Yes, often	Never	Yes, often	Yes, often	Never	5	6	2	1
2	Good		Good	Good	Good	Good	A & SA		A & SA	A & SA	SD & D		Never	Yes, often	Yes, a few times	Never	Never	Yes, often	Yes, a few times	2	3		4
2	Good	Good	Good	Good	Good	Good	SD & D	A & SA	A & SA	A & SA	SD & D	A & SA	Never	Never	Yes, often	Never	Never	Yes, a few times	Never	4			5
2	Average	Poor	Poor	Poor	Average	Poor	A & SA	Neither	Neither	Neither	SD & D	Neither	Never	Yes, often	Never	Never	Yes, often	Yes, a few times	Never	4	6	1	1
2	Average	Average	Average	Average		Good	A & SA	A & SA	SD & D	A & SA		SD & D	Never	Never	Yes, often	Never	Never	Never	Never	5	3	3	2
2	Good	Good	Good	Good	Average	Average	Neither	Neither	A & SA	Neither	A & SA	A & SA	Never	Yes, a few times	Yes, a few times	Never	Yes, a few times	Yes, often	Yes, a few times	2	5	3	3
2	Good	Good	Good	Good	Good	Good	A & SA	A & SA	A & SA	A & SA	A & SA		Never	Yes, a few times	Yes, often	Yes, often	Never	Yes, a few times	Never	5	9	3	4
2	Good	Good	Good	Good	Good	Good	SD & D	A & SA	SD & D	SD & D	SD & D	A & SA	Never	Yes, a few times	Yes, a few times	Yes, often	Yes, often	Yes, a few times	Never	4	11	2	2
2	Good	Average		Average	Average	Average	A & SA	A & SA	A & SA	SD & D	SD & D	A & SA	Never	Yes, often	Yes, often	Yes, often	Never	Yes, a few times	Never	2	1		4
2	Good	Good	Average	Average	Average	Average	SD & D	A & SA	SD & D	A & SA	SD & D	SD & D	Yes, a few times	Yes, a few times	Yes, a few times	Yes, a few times	Yes, a few times	Never	Yes, a few times	4	15	3	2
2	Good	Good	Good	Good	Good	Good	A & SA	A & SA	A & SA	A & SA	SD & D		Never	Yes, a few times	Yes, often	Never	Never	Never	Never	1		3	3
2	Good	Average	Good		Good	Good	A & SA	A & SA	A & SA	A & SA	SD & D	SD & D	Never	Yes, often	Yes, often	Yes, often	Yes, often	Yes, often	Never	4	8	3	2
2	Good	Good	Average	Average	Average	Good	A & SA	A & SA	A & SA	Neither	A & SA	A & SA	Yes, a few times	Yes, often	Yes, often	Never	Yes, a few times	Yes, a few times	Yes, a few times	2		2	3
2	Good			Good			A & SA	Neither	A & SA	Neither	SD & D	A & SA	Yes, often	Yes, often	Yes, a few times	Never	Never	Never	Never	5	4	2	3
2	Good	Good	Good	Good	Good	Good	A & SA	A & SA	A & SA	A & SA	SD & D		Never	Never	Yes, often	Never	Never	Never	Never	2	2	3	2
2	Good	Average	Good	Good	Good	Average	A & SA	A & SA	A & SA	A & SA	SD & D	A & SA	Never	Yes, a few times	Yes, often	Yes, often	Yes, often	Yes, often	Never	3	4	1	3
2	Average	Average	Poor		Good	Average	A & SA	A & SA	SD & D	A & SA	SD & D	A & SA	Yes, often	Yes, often	Yes, a few times	Never	Never	Yes, a few times	Yes, a few times	4	9	1	2
2	Average	Average	Average	Average	Average	Average	Neither	Neither	SD & D	Neither	Neither	A & SA	Never	Yes, a few times	Yes, a few times	Never	Never	Yes, a few times	Never	3	4	1	1
2	Average	Average	Poor	Poor	Average	Poor	A & SA	A & SA	A & SA	SD & D	SD & D	A & SA	Yes, often	Yes, often	Yes, often	Yes, often	Yes, often	Never	Never	5	11		3
2	Good	Average	Average	Good	Average	Good	A & SA	A & SA	SD & D	SD & D	SD & D	A & SA	Yes, often	Yes, often	Yes, often	Yes, often	Yes, often	Yes, a few times	Never	5	3	1	3
1	Good	Good	Average		Good	Good	Neither	SD & D	A & SA	Neither	SD & D	A & SA	Yes, a few times	Yes, often	Yes, a few times	Never	Never	Yes, a few times	Yes, a few times	2	2	1	1
1	Good	Good	Good	Good	Good	Good	A & SA	A & SA	A & SA		SD & D	A & SA	Yes, often	Yes, often	Yes, a few times	Never	Never	Yes, often	Never	3	10	1	4
1	Good	Good			Good	Good	A & SA	A & SA	A & SA	A & SA	A & SA	A & SA	Never	Yes, often	Yes, a few times	Never	Yes, often	Yes, often	Yes, a few times	1		1	1
2	Average	Good		Average	Poor	Average	SD & D	A & SA	A & SA		SD & D	SD & D	Never	Yes, often	Yes, often		Yes, often	Yes, a few times	Never	1	1		4
1	Good	Average			Good	Good	A & SA	A & SA	SD & D	Neither	Neither	A & SA	Never	Yes, often	Yes, often	Never	Never	Yes, often	Never	3	12	1	1
2	Good	Good	Good	Good	Good	Average	SD & D	Neither	SD & D	Neither	Neither	A & SA	Yes, a few times	Yes, often	Yes, a few times	Never	Yes, a few times	Yes, a few times	Never	3	11	2	3
1	Good	Good	Good	Good	Good	Good	A & SA	A & SA	A & SA	A & SA	A & SA	A & SA	Yes, a few times	Yes, often	Yes, often	Yes, a few times	Yes, often	Yes, often	Never	4	3	1	1
1	Good	Good	Good	Good	Good	Good	A & SA	A & SA	A & SA	A & SA	A & SA	A & SA	Never	Yes, a few times	Yes, a few times	Never	Yes, often	Yes, a few times	Yes, a few times	3	8	1	3
2	Good	Good	Good	Good		Good	Neither	A & SA	A & SA	A & SA	SD & D	A & SA	Never	Yes, a few times	Yes, a few times	Never	Yes, often	Yes, often	Yes, a few times	1		4	4
1	Good	Average	Good	Good		Good	SD & D	SD & D	SD & D	SD & D	SD & D	A & SA	Never	Never	Yes, a few times	Never	Never	Yes, a few times	Never	2	2	5	1
2	Average	Good	Good	Good	Good	Good	A & SA	A & SA	A & SA	A & SA	A & SA	A & SA	Never	Yes, often	Yes, often	Never	Never	Yes, often	Yes, often	4	5	3	1
1	Good	Good	Good	Good	Good	Good	A & SA	A & SA	A & SA	A & SA	Neither	A & SA	Yes, often	Yes, often	Yes, often	Yes, a few times	Yes, often	Yes, often	Yes, a few times	2	4		1
1	Good	Good	Good	Good	Good	Good	A & SA	Neither	A & SA	Neither	Neither	A & SA	Never	Yes, often	Yes, often	Never	Yes, often	Yes, often	Yes, a few times	1	6	2	3
1	Good	Good		Good	Good	Good	A & SA	A & SA	A & SA	Neither	SD & D	A & SA	Yes, often	Yes, often	Yes, often	Never	Yes, often	Yes, often	Yes, a few times	1	7	2	1
1	Good	Good	Good	Good	Good	Good	A & SA	A & SA	A & SA	A & SA	Neither	A & SA	Never	Yes, often	Yes, a few times	Never	Never	Yes, often	Never	4	2	1	3
1	Good	Good	Good	Good	Average	Good	A & SA	A & SA	Neither	Neither	Neither	A & SA	Never	Yes, a few times	Yes, often	Never	Never	Yes, often	Yes, a few times	3	14	1	1
2	Good	Good			Good	Good	SD & D	SD & D	A & SA	A & SA	SD & D	A & SA	Yes, a few times	Yes, often	Yes, a few times	Never	Yes, often	Yes, a few times	Yes, a few times	2	6	2	1
2	Average	Average	Poor	Poor	Poor	Poor	SD & D	SD & D	A & SA	SD & D	SD & D	SD & D	Never	Yes, often	Never	Never	Never	Yes, often	Never	3	2	2	3
1	Good	Good	Good		Good	Good	A & SA	A & SA	SD & D	A & SA	Neither	A & SA	Yes, often	Yes, a few times	Yes, a few times	Never	Yes, often	Yes, a few times	Never	1	6	4	1
1	Good	Good	Good	Good	Good	Good	A & SA	A & SA	SD & D	Neither	SD & D	A & SA	Never	Yes, a few times	Yes, often	Never	Never	Yes, a few times	Never	3	7	1	1
1	Good	Average	Average		Average	Good	A & SA	A & SA	SD & D	SD & D	SD & D	Neither	Never	Yes, often	Yes, often	Never	Yes, a few times	Yes, often	Yes, often	1	10	3	1
1	Good	Good			Good	Good	A & SA	A & SA			A & SA	A & SA	Never	Yes, a few times	Yes, often	Never	Yes, often	Yes, a few times	Never	2	5		1
1	Good	Good	Good	Good	Good	Good	A & SA	Neither	A & SA	Neither	Neither	Neither	Yes, a few times	Yes, often	Yes, a few times	Never	Yes, a few times	Yes, often	Never	5	3		3
1	Good	Good	Good	Good	Average	Good	Neither	A & SA	A & SA	Neither	Neither	A & SA	Never	Yes, often	Yes, often	Never	Yes, often	Yes, often	Yes, a few times	2	1	2	3
1	Good				Average	Average	SD & D	SD & D	SD & D	SD & D	SD & D	A & SA	Never	Yes, a few times	Yes, often	Never	Never	Yes, a few times	Never	2	5	3	1
2	Average	Average	Average	Average	Good	Good	A & SA	A & SA	A & SA	A & SA	SD & D	A & SA	Yes, a few times	Yes, often	Yes, often	Yes, a few times	Yes, often	Yes, a few times	Never	4		1	4
1	Good	Good	Good	Good	Good	Good	A & SA	A & SA	A & SA	A & SA	Neither	Neither	Yes, a few times	Yes, often	Yes, often	Yes, a few times	Yes, often	Yes, often	Never	5	10		1
1	Good	Good	Average	Good	Good	Good	A & SA	A & SA	Neither	Neither	SD & D	A & SA	Yes, often	Yes, often	Yes, a few times	Yes, a few times	Yes, often	Yes, often	Never	5	11	1	1
1	Good	Good	Average	Good	Good	Good	A & SA	A & SA	A & SA	A & SA	SD & D	A & SA	Yes, often	Yes, often	Yes, often	Yes, often	Yes, often	Yes, often	Never	4	6	1	1
1	Good	Good	Good	Good	Average	Good	A & SA	Neither	A & SA	SD & D	Neither	A & SA	Never	Yes, often	Yes, often	Never	Never	Yes, often	Never	3	3	1	1
1	Good	Average			Good	Good	A & SA	A & SA	SD & D	SD & D	SD & D	A & SA	Yes, a few times	Yes, a few times	Yes, often	Never	Never	Yes, often	Yes, a few times	1			3
1	Good	Good		Good	Good	Good	A & SA	A & SA	SD & D	A & SA	SD & D	A & SA	Never	Yes, often	Yes, often	Yes, often	Never	Yes, a few times	Yes, a few times	1		2	1
1	Good	Good	Good	Good	Good	Good	A & SA	A & SA	A & SA	A & SA	A & SA	A & SA	Never	Yes, often	Yes, often	Yes, often	Yes, a few times	Yes, often	Yes, a few times	4	5		3
1	Good	Good			Good	Average	A & SA	A & SA		A & SA	A & SA	A & SA	Never	Yes, a few times	Yes, often	Never	Yes, a few times	Yes, often	Yes, often	2	1		1
1	Average				Good	Good	SD & D		SD & D	SD & D	SD & D	SD & D	Never	Yes, a few times	Never	Never	Never	Yes, a few times	Never	3	2		2
1	Good	Good	Good	Good	Good	Good	A & SA	A & SA	A & SA	A & SA	A & SA	A & SA	Yes, a few times	Yes, often	Yes, often	Yes, a few times	Yes, often	Yes, a few times	Never	4	13	1	2
1	Good	Good	Good	Average	Good	Good	A & SA	A & SA	A & SA	A & SA	A & SA		Yes, a few times	Yes, often	Yes, a few times	Yes, a few times	Yes, often	Yes, often	Never	4	3		3
1	Good	Average	Average	Average	Good	Average	A & SA	A & SA	A & SA	A & SA	A & SA	A & SA	Never	Never	Yes, a few times	Never	Yes, often	Yes, often	Never	3	2	3	2
1	Good	Good	Good		Average	Good	A & SA	Neither	SD & D	A & SA	SD & D	SD & D	Yes, a few times	Never	Yes, often	Never	Never	Yes, often	Yes, a few times	2	1	1	1
1	Good	Average		Average	Average	Average	A & SA	Neither	SD & D	SD & D	SD & D	A & SA	Yes, a few times	Yes, a few times	Yes, a few times	Never	Never	Yes, a few times	Yes, a few times	2	4	2	1
1	Good	Good	Good	Good	Good	Average	Neither	A & SA	SD & D	Neither	Neither	Neither	Never	Yes, a few times	Yes, a few times	Never	Never	Yes, a few times	Never	1		3	2
2	Good	Good	Average	Good	Average	Poor	A & SA	A & SA	A & SA	Neither	A & SA	A & SA	Yes, a few times	Yes, often	Yes, often	Yes, often	Never	Yes, often	Yes, a few times	4	5	4	3
1	Good	Good	Good		Good	Good	A & SA	A & SA	SD & D	A & SA	Neither	A & SA	Never	Yes, a few times	Yes, often	Never	Yes, often	Yes, often	Yes, a few times	2	1	1	1
1	Good	Good		Good	Good	Good	A & SA	A & SA	SD & D	SD & D	SD & D	A & SA	Never	Never	Yes, often		Never	Yes, often	Yes, a few times	2	4	3	3
1	Good	Good	Good	Average	Good	Good	A & SA	A & SA	Neither	Neither	A & SA	A & SA	Yes, often	Yes, a few times	Yes, a few times	Never	Yes, often	Yes, often	Never	2	6		1
1	Good	Good			Good	Average	A & SA	SD & D	SD & D	Neither	SD & D	A & SA	Never	Yes, a few times	Yes, often	Never	Never	Yes, a few times	Never	1	9		1
1	Good	Good			Good	Good	A & SA	SD & D	Neither		Neither	A & SA	Yes, often	Yes, a few times	Yes, a few times	Never	Yes, often	Yes, a few times	Never	2	1		1
1	Good	Good	Good	Good	Good	Poor	SD & D	Neither	A & SA	Neither	A & SA	A & SA	Yes, often	Yes, often	Yes, often	Never	Yes, often	Yes, a few times	Never	1	7	2	1
2	Good	Good	Good	Average	Average	Average	A & SA	SD & D	SD & D	Neither	Neither	A & SA	Never	Yes, a few times	Yes, a few times	Never	Never	Never	Never	2	7	1	1
2	Good	Average	Average	Average	Good	Average	A & SA	A & SA	A & SA	Neither	SD & D	A & SA	Yes, a few times	Yes, often	Yes, often	Yes, often	Yes, often	Yes, often	Never	4	9	1	2
2	Good	Good		Good	Good	Good	SD & D	A & SA	SD & D	Neither	SD & D	A & SA	Never	Never	Yes, often	Never	Never	Yes, a few times	Never	1		4	3
2	Average	Average	Good	Good	Good	Average	A & SA	A & SA	SD & D	A & SA	SD & D	A & SA	Yes, a few times	Yes, a few times	Yes, often	Never	Yes, a few times	Yes, often	Yes, a few times	2	13	3	3
2	Good	Good	Good	Good	Good	Good	Neither	A & SA	A & SA	Neither	Neither	A & SA	Yes, often	Yes, often	Yes, often	Never	Never	Yes, often	Yes, a few times	3	11	2	2
2	Good	Good	Good	Good	Good	Good	A & SA	A & SA	A & SA	SD & D	SD & D	A & SA	Never	Yes, often	Yes, a few times	Never	Never	Yes, often	Never	2	8		3
1	Good	Good		Good	Good	Good	A & SA	A & SA	A & SA	A & SA	SD & D	A & SA	Yes, often	Yes, often	Yes, often	Yes, a few times	Yes, often	Yes, often	Yes, a few times	2	8	2	3
1	Good	Good	Good	Good	Good	Good	A & SA	A & SA	Neither	A & SA	SD & D	A & SA	Yes, a few times	Yes, often	Yes, often	Yes, often	Yes, a few times	Yes, often	Yes, a few times	5	7	1	1
1	Good	Good	Good	Good	Good	Average	A & SA	A & SA	SD & D	Neither	Neither	SD & D	Never	Never	Yes, a few times	Never	Never	Yes, a few times	Never	2	3	1	4
1	Good	Good		Good	Good	Good	A & SA	A & SA	A & SA	Neither	A & SA	A & SA	Yes, often	Yes, often	Yes, a few times	Never	Never	Yes, often	Never	2	7	1	3
2	Good	Good	Good	Good	Good	Good	A & SA	A & SA	SD & D	A & SA	A & SA	A & SA	Never	Yes, often	Yes, often	Never	Yes, often	Yes, a few times	Yes, often	2	1	4	3
1	Good	Good		Good	Good	Good	A & SA	A & SA	A & SA		A & SA	A & SA	Yes, a few times	Yes, often	Yes, often	Never	Yes, a few times	Yes, often	Yes, a few times	2	6		1
1	Good	Good	Good		Good	Good	A & SA	A & SA	A & SA	A & SA	A & SA	A & SA	Yes, a few times	Yes, a few times	Yes, often	Never	Yes, often	Yes, often	Never	2	10	1	1
1	Good	Good	Good	Good	Average	Good	A & SA	A & SA	SD & D	Neither	SD & D	A & SA	Never	Never	Yes, often	Never	Yes, a few times	Yes, often	Yes, a few times	4	9	1	1
1	Good	Good		Average	Good	Good	A & SA	A & SA	A & SA	A & SA	Neither	A & SA	Yes, a few times	Yes, often	Yes, a few times	Never	Yes, often	Yes, often	Never	2	3	1	1
1	Good	Good	Average	Good	Good	Good	A & SA	A & SA	SD & D	A & SA	A & SA	A & SA	Yes, often	Never	Yes, often	Never	Never	Yes, often	Yes, a few times	2	13		2
1	Good	Good	Good	Good	Good	Good	A & SA	A & SA	SD & D	A & SA	A & SA	A & SA	Never	Yes, a few times	Yes, often	Yes, a few times	Never	Yes, often	Never	2	5	1	1
1	Good	Good	Average	Average	Poor	Average	A & SA	SD & D	SD & D	SD & D	SD & D	A & SA	Yes, a few times	Yes, a few times	Yes, often	Never	Yes, often	Yes, often	Yes, often	1	16	1	1
2	Good	Average	Good	Average	Good	Good	A & SA	A & SA	A & SA	A & SA	A & SA	A & SA	Yes, a few times	Yes, often	Yes, often	Yes, a few times	Yes, often	Yes, often	Never	1		4	2
2	Good	Average		Average	Average	Average	A & SA	A & SA	Neither	SD & D	SD & D	A & SA	Yes, a few times	Yes, a few times	Yes, often	Yes, a few times	Yes, a few times	Yes, a few times	Yes, a few times	2	14	4	1
2	Good	Average	Average	Average	Good	Good	A & SA	A & SA	A & SA	SD & D	A & SA	A & SA	Yes, often	Yes, often	Yes, often	Never	Yes, often	Yes, often	Yes, a few times	2	2	1	4
2	Good	Average	Average	Good	Good	Good	A & SA	A & SA	A & SA	A & SA	SD & D	A & SA	Never	Yes, a few times	Yes, often	Never	Yes, often	Yes, often	Yes, a few times	2	4	4	5
2	Good	Good	Average	Poor	Good	Average	A & SA	A & SA	A & SA	A & SA	SD & D	SD & D	Yes, a few times	Yes, often	Yes, often	Never	Yes, often	Yes, a few times	Never	3	2	4	3
2	Good	Average	Good	Good	Average	Poor	Neither	A & SA	Neither	A & SA	A & SA	A & SA	Yes, a few times	Yes, often	Yes, often	Never	Never	Yes, often	Yes, a few times	4	4	1	3
2	Good	Good	Good	Good	Poor	Good	A & SA	A & SA	A & SA	A & SA	Neither	A & SA	Never	Yes, often	Yes, often	Yes, often	Never	Yes, often	Never	4	9	1	4
2	Good	Average	Average	Average	Average	Poor	SD & D	SD & D	A & SA	SD & D	SD & D	A & SA	Never	Yes, often	Yes, often	Never	Never	Yes, often	Never	3	9	2	3
2	Good	Average	Average	Good	Good	Good	SD & D	A & SA	A & SA	A & SA	SD & D	A & SA	Yes, a few times	Yes, often	Yes, often	Yes, a few times	Never	Yes, a few times	Yes, a few times	4	5	1	2
2	Average	Average	Average	Good	Average	Good	SD & D	SD & D	SD & D	A & SA	SD & D	A & SA	Never	Yes, often	Yes, often	Never	Never	Yes, a few times	Never	2	3	4	4
1	Good	Good		Good	Good	Good	A & SA	A & SA	A & SA	A & SA	SD & D	A & SA	Never	Yes, often	Yes, often	Never	Never	Yes, often	Never	1	1		4
1	Good	Good	Good	Good	Good	Good	A & SA	A & SA	A & SA	A & SA	A & SA	A & SA	Never	Yes, often	Yes, a few times	Never	Yes, often	Yes, often	Yes, a few times	1	7	3	1
1	Good	Good	Good			Good	SD & D	Neither	SD & D	Neither	SD & D	A & SA	Never	Never	Yes, often	Never	Never	Yes, often	Yes, a few times	1		4	2
1	Good	Good	Good	Average	Poor	Good	A & SA	A & SA	SD & D	A & SA	A & SA	A & SA	Yes, often	Never	Yes, a few times	Never	Yes, a few times	Yes, a few times	Never	1	7	3	1
1	Good	Good	Good	Good	Good	Good	A & SA	A & SA	A & SA	A & SA	A & SA	A & SA	Never	Yes, often	Yes, often	Never	Yes, often	Yes, often	Yes, often	1	17		1
1	Good	Good	Good	Good	Good	Good	A & SA	A & SA	A & SA	Neither	A & SA	A & SA	Yes, often	Yes, often	Yes, often	Never	Never	Yes, often	Yes, a few times	3	5		1
1	Good	Good	Good	Good	Good	Good	Neither	Neither	SD & D	SD & D	SD & D	SD & D	Never	Yes, often	Yes, often	Yes, often	Yes, often	Yes, often	Never	5	6	1	1
1	Good	Average	Average	Good	Good	Average	A & SA	A & SA	A & SA	A & SA	A & SA	SD & D	Yes, often	Yes, often	Yes, often	Never	Yes, often	Yes, often	Yes, often	2	5	4	2
1	Good	Good	Good	Good	Good	Average	SD & D	SD & D	A & SA	SD & D	A & SA	A & SA	Never	Yes, often	Yes, often	Never	Yes, a few times	Yes, a few times	Never	1	3		1
1	Good		Good	Good	Good	Good	A & SA	A & SA	A & SA	A & SA	Neither	A & SA	Never	Yes, often	Yes, often	Yes, a few times	Never	Yes, often	Yes, a few times	1	6	3	1
1	Good	Good	Good	Good	Good	Good	A & SA	A & SA	A & SA	A & SA	A & SA	A & SA	Yes, often	Yes, often	Yes, often	Never	Yes, often	Yes, often	Yes, a few times	4	5	1	1
1	Good	Good	Good	Average	Average	Good	A & SA	A & SA	A & SA	Neither	SD & D	A & SA	Yes, a few times	Yes, often	Yes, often	Yes, a few times	Yes, often	Yes, often	Never	3	10	1	1
1	Good	Good	Good	Good	Good	Good	A & SA	A & SA	A & SA	A & SA	A & SA	A & SA	Yes, a few times	Yes, often	Yes, often	Never	Yes, often	Yes, often	Never	5	7	1	1
1	Good	Good	Good	Good	Good	Good	SD & D	SD & D	SD & D	SD & D	SD & D	A & SA	Yes, often	Yes, often	Yes, a few times	Yes, often	Never	Yes, often	Yes, a few times	3	2	1	1
1	Good	Good	Good	Good	Good	Good	A & SA	A & SA	Neither	A & SA	A & SA	A & SA	Yes, often	Yes, often	Yes, often	Never	Never	Yes, often	Never	5	3	1	1
1	Good	Good	Good	Good		Good	A & SA	A & SA	A & SA	A & SA	A & SA	A & SA	Yes, often	Yes, often	Yes, often	Yes, a few times	Yes, often	Yes, often	Never	4	4	2	1
2	Good	Average	Average	Average	Good	Good	A & SA	A & SA	A & SA	A & SA	A & SA	A & SA	Yes, often	Yes, often	Yes, often	Yes, often	Yes, often	Yes, often	Yes, often	2	9	5	4
2	Good	Average		Good		Good	A & SA	A & SA	SD & D	A & SA	Neither	A & SA	Yes, often	Yes, often	Yes, a few times	Never	Never	Yes, often	Yes, a few times	2	3	1	2
2	Good	Good	Average	Average	Average	Good	SD & D	SD & D	SD & D	Neither	SD & D	A & SA	Never	Yes, often	Yes, often	Yes, often	Never	Yes, often	Never	3	4	2	3
2	Good	Average		Good	Average		A & SA	A & SA	A & SA	Neither	SD & D	A & SA	Never	Never	Yes, a few times	Never	Never	Never	Never	1		4
2	Good	Poor	Poor	Poor	Average	Average	A & SA	A & SA	A & SA	A & SA	Neither	A & SA	Never	Yes, often	Yes, often	Yes, often	Never	Never	Yes, often	4	6	1	3
2	Good	Good	Good	Average	Good	Good	A & SA	A & SA	A & SA	A & SA	A & SA	A & SA	Yes, a few times	Yes, often	Yes, often	Yes, often	Yes, a few times	Yes, often	Yes, a few times	2		2	4
2	Good	Average	Average	Good	Average	Good	A & SA	Neither	Neither	Neither	Neither		Never	Yes, a few times	Yes, often	Yes, a few times	Never	Never	Never	4	8	3	2
2	Good	Good	Good	Average	Average	Good	A & SA	Neither	SD & D	A & SA	SD & D	SD & D	Never	Yes, a few times	Yes, often	Yes, often	Yes, often	Yes, often	Never	4	5		3
2	Good	Good		Average	Average	Good	A & SA	A & SA	A & SA	A & SA	SD & D	SD & D	Never	Yes, a few times	Yes, often	Yes, a few times	Yes, often	Never	Yes, a few times	4	8	2	1
2	Good	Good	Average	Good	Good	Good	A & SA	A & SA	A & SA	A & SA	A & SA	A & SA	Yes, often	Yes, a few times	Yes, a few times	Yes, a few times	Yes, often	Never	Yes, often	5	6	3	3
2	Average	Average	Average	Good	Average	Good	A & SA	A & SA	Neither	A & SA	A & SA	A & SA	Never	Yes, a few times	Yes, often	Never	Yes, a few times	Yes, often	Never	2	1	3	1
2	Good	Good	Good	Poor	Good	Good	SD & D	A & SA	SD & D	A & SA	A & SA	SD & D	Never	Never	Yes, a few times	Never	Never	Never	Never	2	4	4	5
2	Good	Average		Poor	Good	Average	A & SA	A & SA	A & SA	Neither	Neither	A & SA	Never	Yes, often	Yes, a few times	Never	Never	Yes, a few times	Never	3	5		4
2	Good	Good		Good	Average	Average	A & SA	A & SA	A & SA	A & SA	A & SA	A & SA	Yes, a few times	Yes, often	Yes, a few times	Never	Yes, often	Yes, often	Yes, a few times	3	3	4	3
2	Average	Good	Average	Average	Average	Average	A & SA	A & SA	SD & D	SD & D	SD & D	SD & D	Never	Yes, often	Yes, often	Never	Never	Yes, often	Never	1	4		4
2	Good	Good	Good	Good	Good	Good	SD & D	A & SA	SD & D	A & SA	SD & D	A & SA	Yes, often	Yes, a few times	Yes, a few times	Never	Yes, often	Yes, a few times	Never	3	9		2
2	Good	Good	Poor	Good	Good	Average	A & SA	A & SA	A & SA	A & SA	A & SA	A & SA	Yes, a few times	Yes, often	Yes, often	Yes, a few times	Yes, a few times	Yes, a few times	Yes, a few times	4	8	2	2
2	Average	Average	Average	Good	Average	Poor	A & SA	SD & D	A & SA	SD & D	SD & D	A & SA	Never	Never	Yes, often	Never	Yes, often	Never	Never	4	3	3	3
2	Good	Average		Good	Good	Good	A & SA	A & SA	A & SA	A & SA	Neither	A & SA	Never	Yes, a few times	Yes, often	Never	Yes, often	Yes, a few times	Yes, a few times	2	4		4
2	Good	Good	Good	Good		Average	A & SA	A & SA	A & SA	SD & D	SD & D	A & SA	Never	Yes, often	Yes, often	Yes, often	Yes, a few times	Yes, often	Yes, a few times	3	6	5	2
2	Good	Average	Average	Average	Average	Good	A & SA	SD & D	SD & D	SD & D	SD & D	A & SA	Never	Never	Yes, often	Never	Never	Never	Never	1		3	2
2	Average			Good	Average	Average	A & SA	A & SA	SD & D		SD & D	A & SA	Yes, a few times	Never	Yes, often	Never	Never	Yes, a few times	Never	1	3	4	5
2	Good	Good	Good	Good	Good	Good	Neither	SD & D	SD & D	Neither	SD & D	A & SA	Yes, a few times	Yes, a few times	Yes, a few times	Never	Never	Yes, a few times	Never	4	3		1
2	Good	Good		Average	Good	Good	A & SA	A & SA	SD & D	SD & D	SD & D	SD & D	Never	Yes, often	Yes, often	Never	Never	Yes, often	Never	1	3		4
2	Good	Good	Good	Good	Average	Good	A & SA	A & SA	SD & D	Neither	SD & D	A & SA	Yes, often	Yes, often	Yes, a few times	Yes, a few times	Yes, often	Yes, often	Never	4	9	1	1
2	Good	Average	Good	Good	Good	Average	A & SA	A & SA	A & SA	A & SA	SD & D	A & SA	Yes, often	Yes, often	Yes, often	Yes, often	Yes, often	Yes, often	Never	5	8	1	2
2	Good	Good	Good	Average	Average	Good	A & SA	A & SA	SD & D	A & SA	A & SA	A & SA	Yes, a few times	Yes, a few times	Yes, often	Yes, often	Yes, a few times	Never	Yes, often	5	8	4	2
2	Good	Good	Good	Good	Poor	Average	A & SA	A & SA	A & SA	A & SA	A & SA	A & SA	Never	Yes, often	Yes, often	Never	Never	Yes, often	Never	2	1		4
2	Good	Good	Good	Average	Good	Good	A & SA	Neither	A & SA	Neither	SD & D	Neither	Never	Yes, often	Yes, often	Never	Yes, often	Yes, a few times	Never	4	5	1	2
2	Good	Average	Good	Average	Average	Good	A & SA	A & SA	A & SA	A & SA	SD & D	SD & D	Yes, often	Yes, often	Yes, often	Yes, often	Yes, a few times	Yes, often	Never	4	19	1	1
2	Good	Good	Good	Good	Good	Good	A & SA	A & SA	A & SA	A & SA	Neither	SD & D	Yes, a few times	Yes, often	Yes, often	Yes, often	Yes, often	Yes, often	Yes, often	2	16	2	1
2	Good	Good	Good	Average	Poor	Good	SD & D	A & SA	A & SA	A & SA	SD & D	SD & D	Yes, often	Yes, a few times	Yes, a few times	Never	Yes, a few times	Yes, a few times	Yes, a few times	2	4	5	3
2	Average	Average	Average	Good		Good	SD & D	A & SA	SD & D	A & SA	SD & D	SD & D	Never	Yes, a few times	Never	Never	Yes, a few times	Yes, a few times	Never	1	4	5	5
2	Good	Good	Good	Good	Good	Good	A & SA	A & SA	A & SA	A & SA	Neither	A & SA	Yes, a few times	Yes, often	Yes, often	Never	Yes, often	Yes, often	Never	4	8		1
2	Good	Average	Average	Good	Good	Average	SD & D	SD & D	A & SA	A & SA	A & SA	A & SA	Never	Yes, often	Yes, a few times	Never	Yes, often	Yes, often	Never	3	8	1	1
2	Good	Good	Good	Good	Good	Good	A & SA	A & SA	A & SA	A & SA	A & SA	A & SA	Yes, often	Yes, often	Yes, often	Never	Never	Yes, often	Yes, a few times	2	4	2	2
2	Good	Good	Good	Good	Average	Average	A & SA	Neither	A & SA	Neither	Neither	A & SA	Never	Never	Yes, a few times	Never	Yes, a few times	Never	Never	5	3	1	3
2	Good	Good	Good	Good	Good	Average	A & SA	A & SA	Neither	Neither	SD & D	SD & D	Never	Yes, a few times	Yes, often	Never	Yes, often	Yes, often	Yes, a few times	4	2	2	3
2	Average	Average		Average	Poor	Average	SD & D	A & SA	SD & D	A & SA	SD & D	SD & D	Never	Never	Yes, a few times	Never	Never	Never	Never	1	1		4
2	Good	Average	Average	Good	Good	Good	A & SA	A & SA	A & SA	A & SA	SD & D	A & SA	Yes, a few times	Yes, a few times	Yes, a few times	Yes, a few times	Never	Yes, a few times	Yes, a few times	2	5	3	4
2	Good	Good	Good		Good	Good	A & SA	A & SA	A & SA	A & SA	A & SA		Yes, often	Yes, often	Yes, often	Yes, a few times	Yes, often	Yes, often	Never	1	5	4	4
2	Good	Good	Good	Good	Good	Good	A & SA	A & SA	A & SA		A & SA	A & SA	Never	Yes, a few times	Yes, often	Never	Yes, often	Yes, a few times	Yes, a few times	2	6		4
2	Good	Good		Good	Average	Good	A & SA	A & SA	SD & D	A & SA	A & SA	A & SA	Yes, often	Yes, often	Yes, often	Never	Yes, often	Yes, often	Never	2	1	3	1
2	Good	Good		Average	Good	Average	A & SA	A & SA	A & SA	SD & D	SD & D	A & SA	Never	Yes, often	Yes, often	Never	Yes, a few times	Yes, often	Never	2	1		4
2	Good	Good	Good	Average	Good	Good	A & SA	A & SA	A & SA	A & SA	A & SA	A & SA	Yes, often	Yes, a few times	Yes, often	Never	Yes, often	Yes, often	Yes, a few times	1	2	4	3
2	Average	Average			Good	Average	A & SA		SD & D	SD & D	A & SA	A & SA	Never	Yes, often	Yes, often	Never	Never	Yes, a few times	Never	1	1	4	4
2	Average	Poor		Good	Good	Poor	A & SA	A & SA	A & SA				Yes, a few times	Yes, a few times	Yes, often	Never	Yes, a few times	Yes, often	Never	5	7	2	3
2	Average	Good		Good	Good	Good	A & SA	Neither	A & SA		SD & D	A & SA	Never	Yes, often	Yes, often	Never	Yes, often	Yes, a few times	Yes, a few times	3	4	2	3
2	Good	Good	Good	Good	Good	Good	A & SA	A & SA	A & SA	A & SA	Neither	Neither	Yes, a few times	Yes, a few times	Yes, a few times	Never	Yes, a few times	Never	Never	3	1	3	1
2	Good	Good	Good	Good	Good	Good	A & SA	A & SA	Neither	A & SA	A & SA	A & SA	Yes, often	Yes, often	Yes, often	Never	Never	Yes, a few times	Never	1	3	3	3
2	Average	Good	Good	Average	Average	Average	A & SA	A & SA	A & SA	A & SA	SD & D	SD & D	Yes, often	Yes, often	Yes, often	Yes, often	Yes, often	Never	Never	5	10	1	3
2	Good	Good	Good	Good	Good	Good	SD & D	SD & D	SD & D	SD & D	SD & D	A & SA	Never	Yes, often	Yes, often	Yes, a few times	Never	Never	Never	5	4	3	4
2	Good	Good	Average	Average	Average	Good	A & SA	A & SA	A & SA	Neither	Neither	A & SA	Yes, often	Yes, often	Yes, often	Yes, often	Yes, a few times	Yes, often	Never	4	15		1
2	Good	Good	Poor	Poor	Poor	Good			A & SA	A & SA	SD & D	SD & D	Yes, a few times	Yes, often	Yes, often	Never	Never	Yes, often	Never	4	6	2	3
2	Average	Good	Average	Good	Average	Good	A & SA	A & SA	A & SA	A & SA	SD & D	A & SA	Yes, often	Yes, often	Yes, often	Yes, a few times	Yes, often	Yes, often	Yes, a few times	2	11	5	3
2	Good	Good	Average	Good	Average	Good	A & SA	A & SA	A & SA	A & SA	Neither	A & SA	Yes, a few times	Yes, often	Yes, a few times	Yes, a few times	Yes, a few times	Yes, a few times	Never	4	11	1	1
2	Good	Average		Good	Good	Average	SD & D	A & SA		A & SA	SD & D		Never	Yes, a few times	Yes, a few times	Never	Never	Yes, a few times	Never	2	1	2	1
2	Average	Average	Average	Average	Average	Average	A & SA	A & SA	A & SA	A & SA	A & SA	A & SA	Yes, often	Yes, often	Yes, often	Yes, often	Yes, a few times	Yes, a few times	Yes, a few times	2	5	3	1
2	Good	Good	Good	Good	Good	Good	A & SA	A & SA	A & SA	A & SA	A & SA	A & SA	Yes, a few times	Yes, a few times	Yes, a few times	Never	Yes, a few times	Never	Yes, a few times	3	6	4	1
2	Average	Average	Average	Average	Average		A & SA	A & SA	A & SA	A & SA	SD & D	A & SA	Yes, often	Yes, a few times	Yes, a few times	Never	Never	Yes, often	Never	3	8	3	3
2	Good	Average		Average	Average	Average	A & SA	A & SA	A & SA	SD & D		A & SA	Never	Yes, often	Yes, often	Never	Never	Yes, a few times	Never	1	4	4	4
2	Average				Average	Good	A & SA	SD & D	SD & D	SD & D	SD & D	A & SA	Never	Yes, a few times	Yes, often	Never	Never	Yes, often	Never	1	1	3	3
2	Good	Good		Good	Good	Good	SD & D	A & SA	A & SA	SD & D	SD & D		Never	Never	Yes, often	Never	Yes, often	Never	Never	1	5	4	4
2	Good	Average	Average	Good	Average	Good	A & SA	A & SA	A & SA	A & SA	A & SA	A & SA	Never	Yes, often	Yes, often	Never	Never	Never	Never	4	7	1	1
2	Good	Good	Good	Good	Average	Good	A & SA	A & SA	A & SA	SD & D	SD & D	A & SA	Never	Yes, often	Yes, often	Never	Yes, a few times	Yes, often	Yes, a few times	2	1		3
2	Good	Average	Average	Average	Good	Poor	A & SA	A & SA	Neither	A & SA	A & SA	A & SA	Yes, often	Yes, often	Yes, often	Yes, a few times	Yes, often	Yes, often	Never	5	14	1	1
1	Good	Good	Good	Good	Good	Good	Neither	Neither	SD & D	Neither	SD & D	A & SA	Never	Yes, a few times	Yes, often	Yes, a few times	Yes, a few times	Yes, often	Never	3	14	1	1
2	Average	Average		Average	Good	Good	Neither	Neither	A & SA	Neither	Neither	A & SA	Never	Yes, often	Yes, often	Never	Never	Yes, a few times	Never	2	3		2
2	Good	Average	Good	Good	Average	Good	A & SA	A & SA	A & SA	A & SA	Neither	A & SA	Yes, often	Yes, often	Yes, often	Never	Yes, often	Yes, a few times	Yes, a few times	3	2	2	3
2	Good	Good	Average	Average	Good	Good	A & SA	A & SA	A & SA	A & SA	A & SA	A & SA	Never	Yes, a few times	Yes, a few times	Never	Yes, often	Never	Yes, a few times	2	4	4	3
2	Good	Good	Good	Good	Average	Average	SD & D	A & SA	SD & D	A & SA	SD & D	A & SA	Never	Yes, often	Yes, often	Never	Yes, often	Yes, often	Never	2	13	1	3
2	Good	Good	Good	Good	Average	Good	A & SA	A & SA	Neither	A & SA	A & SA	A & SA	Yes, a few times	Yes, often	Yes, often	Never	Yes, often	Yes, often	Never	5	10		5
2	Good	Good		Good	Good	Good	A & SA	A & SA	A & SA	SD & D	SD & D	A & SA	Yes, a few times	Yes, often	Yes, often	Never	Never	Yes, a few times	Yes, a few times	1	3		3
1	Good	Good		Good	Average	Good	SD & D	Neither	SD & D	A & SA	Neither	A & SA	Never	Never	Yes, often	Never	Never	Yes, often	Yes, a few times	3	8	1	1
2	Good	Good	Good	Good	Average	Good	A & SA	A & SA	A & SA	A & SA	SD & D	A & SA	Yes, often	Yes, often	Yes, often	Never	Never	Yes, a few times	Yes, a few times	1	7	4	2
2	Good	Average	Good	Good	Average	Good	A & SA	A & SA	A & SA	A & SA	SD & D	A & SA	Never	Yes, often	Yes, often	Never	Never	Never	Never	5	7		3
1	Good	Good	Good	Average	Good	Good	SD & D	A & SA	SD & D	Neither	Neither	SD & D	Never	Yes, a few times	Yes, often	Never	Yes, a few times	Yes, a few times	Never	2	1	2	3
2	Poor		Poor	Poor	Average	Poor	SD & D	SD & D	SD & D	SD & D	SD & D	SD & D	Never	Yes, often	Yes, often	Never	Never	Yes, a few times	Never	4	2		5
2	Good	Average	Average	Average	Good	Good	SD & D	SD & D	A & SA	SD & D	SD & D	SD & D	Never	Never	Yes, a few times	Never	Never	Yes, a few times	Never	2	2	4	4
2	Average	Good		Good	Good	Good	A & SA	A & SA	A & SA	A & SA	A & SA	A & SA	Never	Yes, often	Yes, often	Never	Never	Yes, often	Never	2		5	5
1	Good	Good	Good	Good	Good	Good	A & SA	Neither	A & SA		Neither	A & SA	Never	Yes, often	Yes, often	Never	Yes, a few times	Yes, often	Never	1	6	4	1
2	Good	Good	Good	Good	Good	Good	A & SA	A & SA	A & SA	A & SA	SD & D	A & SA	Yes, a few times	Yes, often	Yes, often	Yes, a few times	Yes, a few times	Yes, often	Yes, a few times	2	6	2	4
2	Average	Average		Poor	Good	Average	SD & D	SD & D	SD & D	SD & D	SD & D	SD & D	Never	Yes, often	Yes, often	Never	Never	Never	Never	2			5
1	Good	Good	Good	Good	Good	Good	A & SA	A & SA	A & SA	Neither	Neither		Never	Yes, often	Yes, often	Never	Yes, often	Yes, often	Never	4	14		1
2	Good	Good	Good	Good	Good	Good	A & SA	A & SA	SD & D	A & SA	A & SA	A & SA	Never	Yes, often	Yes, often	Never	Never	Yes, a few times	Yes, a few times	2	5	1	3
1	Good	Average	Average	Average	Good	Good	A & SA	A & SA	Neither	Neither	SD & D	A & SA	Yes, a few times	Yes, a few times	Yes, a few times	Yes, often	Yes, often	Yes, a few times	Yes, a few times	5	14	1	1
2	Good		Average	Good	Poor	Poor	SD & D	Neither	A & SA	SD & D	SD & D	A & SA	Never	Yes, often	Yes, often	Yes, a few times	Never	Yes, a few times	Never	1	4		4
2	Good	Good		Good	Good	Average	A & SA	A & SA	A & SA	Neither	Neither	SD & D	Never	Yes, often	Yes, often	Never	Yes, a few times	Yes, often	Yes, a few times	2	6		4
2	Good	Good	Good	Good	Good	Good	A & SA	A & SA	A & SA	A & SA	A & SA	A & SA	Yes, often	Yes, a few times	Yes, often	Never	Yes, often	Yes, a few times	Never	2		3	3
2	Good	Good		Good	Good	Good	A & SA	A & SA	A & SA	A & SA	SD & D	A & SA	Never	Yes, often	Yes, often	Never	Never	Yes, often	Never	2	3		3
2	Good	Average	Average	Average	Average	Good	A & SA	A & SA	A & SA	Neither	SD & D		Yes, often	Yes, often	Yes, often	Never	Yes, often	Yes, a few times	Never	2	4		1
2	Good	Good	Poor	Good	Average	Good	A & SA	A & SA	A & SA		A & SA	A & SA	Never	Yes, often	Yes, often	Never	Yes, often	Yes, often	Yes, a few times	2	1		5
2	Good	Good	Good	Good	Average	Poor	A & SA	A & SA	A & SA		SD & D	SD & D	Never		Yes, often	Never	Yes, a few times	Yes, a few times	Never	3	5		4
1	Good	Good		Good	Good	Average	A & SA	A & SA	A & SA	A & SA	Neither	A & SA	Yes, a few times	Yes, often	Yes, often	Yes, a few times	Yes, a few times	Yes, often	Yes, a few times	1	10	2	1
2	Good	Average	Average	Average		Average	A & SA	A & SA	SD & D	SD & D	SD & D	SD & D	Never	Yes, a few times	Yes, often	Never	Yes, often	Yes, a few times	Yes, a few times	2	1	5	4
2	Good	Average	Average	Average	Average	Good	A & SA	A & SA	SD & D	A & SA	SD & D	A & SA	Yes, often	Yes, often	Yes, often	Never	Never	Yes, often	Yes, a few times	3	4	2	4
2	Good	Good	Good	Good	Good	Good	A & SA	A & SA	A & SA	A & SA	A & SA	A & SA	Never	Yes, often	Yes, often	Never	Never	Yes, a few times	Never	2	1	3	4
2	Good	Good	Good	Average	Average	Average	A & SA	A & SA	A & SA	A & SA	A & SA	A & SA	Never	Yes, a few times	Yes, often	Yes, often	Never	Yes, a few times	Never	5	10	1	3
2	Good	Good	Good	Good	Good	Good	A & SA	A & SA	SD & D	Neither	SD & D	Neither	Never	Yes, often	Yes, often	Never	Never	Yes, a few times	Never	3	3		4
2	Good	Good		Good	Good	Good	SD & D	A & SA	A & SA		SD & D	A & SA	Yes, often	Yes, often	Yes, often	Never	Yes, often	Yes, often	Yes, a few times	2	4		3
2	Good	Good	Good	Good	Poor	Average	A & SA	SD & D	SD & D	Neither	A & SA	A & SA	Never	Never	Yes, often	Never	Never	Yes, often	Never	1	4	3	3
2	Good	Average	Average	Good	Average	Average	A & SA	A & SA	A & SA	A & SA	SD & D	SD & D	Yes, often	Yes, often	Yes, often	Never	Yes, often	Yes, often	Yes, a few times	3	6	3	3
2	Average	Average	Good	Average	Average	Poor	SD & D	SD & D	A & SA	SD & D	A & SA	SD & D	Yes, often	Yes, often	Yes, often	Never	Never	Yes, a few times	Never	2	1	2	4
2	Good	Average	Average	Average	Good	Good	A & SA	A & SA	SD & D	Neither	SD & D	A & SA	Never	Yes, often	Yes, often	Never	Never	Yes, a few times	Never	3	2	1	3
2	Good	Poor	Average	Good	Average	Average	A & SA	A & SA	A & SA	SD & D	A & SA	SD & D	Yes, a few times	Yes, a few times	Yes, often	Never	Yes, a few times	Yes, a few times	Yes, a few times	3	6		3
2	Good	Good	Good	Good	Average	Good	A & SA	A & SA	A & SA	A & SA	A & SA		Yes, a few times	Yes, often	Yes, often	Never	Yes, often	Yes, often	Never	3	2	1	2
1	Good	Average	Good	Average	Good	Good	A & SA	Neither	SD & D	Neither	A & SA	A & SA	Yes, often	Yes, a few times	Yes, often	Never	Yes, often	Yes, often	Yes, a few times	2	6	1	3
1	Good	Good	Good	Good	Good	Good	Neither	A & SA	A & SA	A & SA	A & SA	Neither	Yes, a few times	Yes, often	Yes, a few times	Never	Yes, a few times	Yes, a few times	Yes, a few times	4	3	1	1
1	Good	Good	Good		Good	Good	A & SA	A & SA	A & SA	A & SA	Neither	A & SA	Yes, often	Yes, often	Yes, often	Yes, often	Yes, often	Yes, often	Never	4	5	1	1
1	Good	Good	Average	Good	Average	Average	A & SA	A & SA	A & SA	A & SA	A & SA	A & SA	Never	Yes, often	Yes, often	Yes, a few times	Yes, often	Yes, often	Yes, a few times	1	8	4	1
1	Good	Good		Good	Good	Average	A & SA	A & SA	A & SA	A & SA	A & SA	A & SA	Yes, often	Yes, often	Yes, often	Never	Never	Yes, a few times	Yes, often	1	2		3
2	Average	Average	Good	Average	Average	Average	A & SA	Neither	SD & D	SD & D	SD & D	A & SA	Never	Yes, a few times	Yes, a few times	Never	Never	Yes, often	Never	5	4	1	1
1	Good	Good	Good	Good	Good	Good	A & SA	A & SA	A & SA	A & SA	Neither	A & SA	Never	Yes, often	Yes, a few times	Never	Never	Yes, often	Never	1	10		3
1	Good			Good	Good	Good	SD & D	A & SA	SD & D			A & SA	Yes, often	Never	Yes, a few times	Never	Yes, often	Never	Never	1	2	3	2
2	Average	Average	Average	Average	Poor	Poor	A & SA	A & SA	A & SA	SD & D	SD & D	A & SA	Never	Yes, often	Yes, often	Yes, often	Never	Yes, often	Never	4	9		2
1	Good	Average	Average	Average	Average	Good	A & SA	A & SA	SD & D	SD & D	SD & D	A & SA	Never	Yes, a few times	Yes, often	Never	Never	Yes, often	Never	1	7	2	3
2	Good	Good	Good	Good	Good	Good	A & SA	A & SA	A & SA	A & SA	A & SA	A & SA	Yes, a few times	Yes, often	Yes, a few times	Never	Never	Yes, a few times	Never	2	2	1	3
1	Good	Good	Good	Good	Good	Good	A & SA	A & SA	Neither	A & SA	Neither	A & SA	Yes, a few times	Yes, often	Yes, often	Never	Yes, often	Yes, a few times	Never	2	7	3	2
1	Good	Good		Good	Good	Good	SD & D	A & SA	SD & D	Neither	A & SA	A & SA	Never	Never	Never	Never	Never	Yes, often	Yes, a few times	2		1	1
2	Good	Good	Good	Good	Good	Good	A & SA	A & SA	A & SA	SD & D	SD & D	A & SA	Never	Yes, often	Yes, often	Never	Yes, a few times	Yes, often	Never	4	4	2	4
1	Good	Good	Good	Good	Good	Good	A & SA	A & SA	A & SA	A & SA	A & SA	A & SA	Never	Yes, often	Yes, often	Never	Never	Yes, often	Never	1		1	3
1	Good	Good	Good	Good	Good	Good	A & SA	A & SA	A & SA	A & SA	Neither	A & SA	Never	Yes, often	Yes, often	Never	Yes, often	Yes, often	Yes, often	2	6	1	1
1	Good	Average	Average		Good	Average	A & SA	A & SA	SD & D	Neither	SD & D	A & SA	Never	Yes, often	Yes, often	Never	Never	Yes, often	Yes, a few times	4	2		1
1	Good	Good		Good	Good	Good	A & SA	Neither	A & SA	Neither	SD & D	A & SA	Yes, often	Yes, often	Yes, a few times	Never	Never	Yes, often	Never	1	9	2	1
1	Good	Good		Good	Good	Good	SD & D	Neither	Neither	SD & D	SD & D	A & SA	Yes, often	Never	Yes, often	Never	Never	Yes, often	Never	1	4	2	2
1	Good	Good		Average	Good	Good	SD & D	Neither	SD & D	SD & D	SD & D	SD & D	Never	Never	Yes, often	Never	Never	Never	Never	1	6	4	1
1	Good	Good		Good	Good	Good	A & SA	A & SA	A & SA		A & SA	A & SA	Yes, often	Yes, a few times	Yes, often	Never	Yes, often	Yes, often	Never	1	8		1
1	Good	Good	Good	Good	Good	Good	A & SA	A & SA	A & SA	Neither	A & SA	A & SA	Yes, a few times	Yes, often	Yes, often	Never	Yes, often	Yes, often	Yes, a few times	2	14	2	1
1	Good	Average	Good	Good	Good	Good	A & SA	A & SA	SD & D	SD & D	SD & D	A & SA	Yes, a few times	Yes, often	Yes, a few times	Never	Never	Yes, often	Never	2	1	1	1
1	Good	Good	Good	Good	Good	Good	A & SA	A & SA	A & SA	A & SA	A & SA	A & SA	Yes, often	Yes, often	Yes, often	Never	Yes, often	Yes, a few times	Yes, often	1	11	3	1
1	Good	Good	Good	Good	Good	Average	A & SA	Neither	SD & D	Neither	SD & D	SD & D	Yes, a few times	Yes, a few times		Never	Never	Yes, a few times	Never	1		2	3
1	Good	Good	Good	Good	Good	Good	A & SA	A & SA	SD & D	A & SA	SD & D	A & SA	Never	Yes, often	Yes, often	Never	Yes, a few times	Yes, often	Yes, a few times	1	3	4	3
1	Good	Good		Good	Good	Good	A & SA	A & SA	SD & D	A & SA	SD & D	A & SA	Never	Yes, a few times	Yes, a few times	Never	Yes, a few times	Yes, a few times	Never	2	13	2	3
1	Good	Good	Good	Good	Good	Good	A & SA	A & SA	A & SA	A & SA	A & SA	A & SA	Yes, often	Yes, often	Yes, often	Never	Yes, often	Yes, often	Yes, often	1	6	1	1
1	Good	Good	Good	Good	Good	Good	A & SA	A & SA	A & SA	A & SA	A & SA	A & SA	Yes, often	Yes, often	Yes, often	Yes, a few times	Yes, often	Yes, often	Yes, a few times	2	1	1	3
2	Good	Good	Good	Average	Good	Good	Neither	Neither	Neither	Neither	SD & D	A & SA	Never	Yes, often	Yes, a few times	Yes, a few times	Yes, a few times	Yes, a few times	Never	3	8	1	2
1	Good			Good	Good	Good	A & SA	A & SA	A & SA	Neither	Neither	A & SA	Yes, a few times	Yes, often	Yes, often	Never	Never	Yes, often	Yes, a few times	2	5	2	1
1	Good	Good	Good	Good	Good	Good	A & SA	A & SA	Neither	A & SA	Neither	A & SA	Yes, a few times	Yes, a few times	Yes, often	Never	Yes, often	Yes, often	Yes, a few times	2	5		1
1	Good	Good	Good	Good	Good	Good	Neither	A & SA	Neither	Neither	SD & D	A & SA	Never	Yes, a few times	Yes, often	Never	Never	Yes, often	Never	3	4	1	1
2	Good	Good		Good		Good	SD & D		A & SA		SD & D	A & SA	Never	Yes, often	Yes, often	Never	Never	Yes, a few times	Never	2	5	1	4
2	Good	Good	Good	Good	Good	Good	A & SA	A & SA	A & SA	A & SA	A & SA	A & SA	Never	Yes, often	Yes, a few times	Never	Never	Never	Never	1	4	5	1
1	Good	Good	Good	Average	Average	Good	SD & D	Neither	Neither	Neither	SD & D	A & SA	Yes, often	Yes, often	Yes, often	Never	Never	Yes, a few times	Never	2	1		3
1	Good	Good	Good	Good	Good	Good	A & SA	A & SA	A & SA	Neither	Neither	A & SA	Yes, a few times	Yes, often	Yes, often	Yes, a few times	Yes, often	Yes, often	Yes, a few times	5	4	1	3
1	Good	Good	Good	Good	Good	Good	A & SA	A & SA		A & SA	SD & D	SD & D	Yes, a few times	Yes, a few times	Yes, a few times	Never	Never	Yes, a few times	Yes, a few times	2	5	3	1
1	Good	Good	Good	Good	Good	Good	A & SA	A & SA	SD & D	SD & D	A & SA		Yes, a few times	Never	Never	Never	Yes, often	Yes, a few times	Never	3	11		1
2	Good	Good	Average	Good	Poor	Good	SD & D	A & SA	SD & D	SD & D	SD & D	A & SA	Never	Yes, a few times	Yes, a few times	Never	Never	Yes, a few times	Never	3	5	1	2
2	Average	Average	Average	Average	Poor	Average	SD & D	SD & D	A & SA	SD & D	SD & D	A & SA	Never	Yes, a few times	Yes, often	Never	Never	Never	Never	4	3	2	2
2	Good	Average	Average	Poor	Average	Average	A & SA	A & SA	Neither	Neither	SD & D	A & SA	Never	Yes, often	Yes, a few times	Yes, a few times	Yes, a few times	Yes, a few times	Yes, a few times	3	3	2	2
2	Good	Average	Good	Good	Good	Good	A & SA	A & SA	A & SA	A & SA	SD & D	A & SA	Never	Yes, often	Yes, often	Never	Never	Yes, a few times	Never	2	7		1
2	Good	Average		Average	Good	Good	SD & D	SD & D	SD & D	SD & D	SD & D	A & SA	Never	Never	Yes, a few times	Never	Never	Yes, a few times	Never	4	8	1	3
2	Good	Good		Good	Good	Average	A & SA	Neither	A & SA	Neither		SD & D	Never	Yes, often	Yes, a few times	Never	Never	Yes, often	Never	1	2	5	5
2	Average	Average	Average	Poor	Poor	Poor	A & SA	SD & D	A & SA	SD & D	SD & D	A & SA	Never	Yes, often	Yes, often	Never	Yes, often	Yes, a few times	Never	4	3	2	1
2	Poor	Good	Good	Good	Good	Good	A & SA	A & SA	A & SA	A & SA	SD & D	SD & D	Never	Never	Yes, often	Yes, often	Never	Never	Never	4	2		1
1	Good	Average			Good		A & SA	A & SA	SD & D	Neither			Never	Yes, a few times	Yes, often	Never	Never	Yes, a few times	Yes, a few times	1			1
1	Good	Good	Average	Average	Good	Good	SD & D	A & SA	SD & D	SD & D	SD & D	SD & D	Never	Yes, a few times	Yes, a few times	Yes, often	Yes, a few times	Yes, often	Never	4	5		3
1	Good	Good	Good		Good	Good	A & SA	A & SA	A & SA	A & SA	A & SA	A & SA	Never	Yes, a few times	Yes, often	Never	Never	Yes, a few times	Never	1	1	1	1
1	Good	Good	Good	Good	Good	Good	A & SA	A & SA	SD & D	A & SA	Neither	A & SA	Yes, a few times	Yes, often	Yes, often	Never	Yes, often	Yes, often	Never	1	6	1	1
2	Good	Good	Good	Average	Average	Average	A & SA	A & SA	SD & D	A & SA	A & SA	A & SA	Yes, often	Yes, a few times	Yes, often	Yes, a few times	Yes, often	Never	Never	5	4	2	2
2	Good	Good	Good	Good	Good	Good	A & SA	A & SA	A & SA	A & SA		A & SA	Never	Yes, often	Yes, often	Never	Yes, a few times	Yes, a few times	Never	3	3		1
2	Good	Good	Good	Good	Good	Good	A & SA	A & SA	A & SA	A & SA	A & SA	A & SA	Never	Yes, often	Never	Never	Never	Yes, a few times	Never	2	1	4	4
1	Good	Good	Good	Good	Good	Good	Neither	Neither	SD & D		SD & D	A & SA	Never	Yes, a few times	Yes, a few times	Never	Yes, a few times	Yes, a few times	Never	2	5	1	1
1	Good	Average	Average	Average	Good	Good	Neither	A & SA	SD & D	Neither	SD & D	SD & D	Never	Yes, a few times	Yes, a few times	Never	Yes, often	Yes, often	Never	3	2	3	3
2	Poor	Poor	Poor	Good	Average	Poor	SD & D	SD & D	A & SA	SD & D	SD & D	A & SA	Never	Never	Never	Yes, often	Never	Never	Never	5	1	4	2
2	Good	Good	Good	Good	Good	Good	A & SA	A & SA	SD & D	A & SA	SD & D	A & SA	Never	Yes, a few times	Yes, often	Never	Never	Yes, a few times	Yes, a few times	3	4	4	2
2	Good	Average	Poor	Poor	Average	Average	A & SA	A & SA	SD & D	SD & D	SD & D	SD & D	Never	Never	Yes, often	Never	Never	Never	Never	4	2	2	4
2	Good	Good	Good	Average	Average	Good	A & SA	A & SA	A & SA	A & SA	A & SA	A & SA	Yes, a few times	Yes, often	Yes, often	Never	Never	Yes, often	Never	1	1	5	4
2	Good	Average		Average	Good	Good	SD & D	Neither	A & SA	SD & D	SD & D	A & SA	Never	Yes, a few times	Yes, a few times	Yes, often	Yes, a few times	Yes, a few times	Never	1		4	1
2	Good	Good		Good	Good	Good	SD & D	SD & D	SD & D	SD & D	SD & D	A & SA	Never	Yes, a few times	Yes, often	Never	Never	Never	Never	2	1	4	3
2	Good	Good		Average		Average	A & SA	A & SA	A & SA	Neither	Neither	Neither	Never	Yes, often	Yes, a few times	Never	Never	Yes, often	Never	2	1		3
2	Average	Average	Good	Average	Average	Average	SD & D	A & SA	SD & D	SD & D	SD & D	A & SA	Never	Never	Yes, a few times	Never	Yes, a few times	Yes, a few times	Never	4	6	1	3
1	Good	Good	Good	Good	Good	Good	A & SA	A & SA	SD & D	Neither	Neither	A & SA	Never	Yes, often	Yes, often	Yes, a few times	Never	Yes, often	Yes, a few times	2	1	1	3
1	Good	Good		Good	Good	Average	A & SA	A & SA	A & SA	A & SA	SD & D	A & SA	Never	Yes, a few times	Yes, often	Never	Never	Yes, a few times	Never	1	5		2
2	Average	Average	Average	Average	Average	Average	A & SA	A & SA	SD & D	Neither	Neither	SD & D	Yes, a few times	Yes, a few times	Yes, a few times	Never	Never	Never	Never	3	3	3	2
2	Good	Average	Good	Good	Average	Good	A & SA	A & SA	A & SA	A & SA	A & SA	A & SA	Never	Yes, often	Yes, often	Yes, often	Yes, often	Yes, often	Never	2	3	3	3
1	Good	Average		Good	Poor	Good	A & SA	Neither	SD & D	SD & D	SD & D	A & SA	Never	Never	Yes, often	Never	Never	Yes, a few times	Yes, a few times	2	4		1
1	Good	Good	Good	Good	Good	Average	A & SA	A & SA	Neither	A & SA	Neither	Neither	Yes, often	Yes, often	Yes, often	Yes, often	Yes, often	Yes, often	Yes, a few times	5	5	1	2
1	Good	Average	Good		Good	Average	A & SA	A & SA	A & SA	A & SA	SD & D	A & SA	Yes, often	Yes, often	Yes, often	Never	Yes, often	Yes, often	Yes, a few times	2	5	1	1
1	Good	Good	Good	Good	Good	Good	A & SA	A & SA	SD & D	SD & D	SD & D		Yes, a few times	Yes, often	Yes, often	Yes, a few times	Never	Yes, a few times	Never	2	6		2
1	Good	Good	Average	Good	Good	Average	A & SA	A & SA	A & SA	A & SA	A & SA	A & SA	Yes, often	Yes, often	Yes, often	Never	Yes, often	Yes, a few times	Yes, a few times	1	5	3	1
1	Good	Good				Good	SD & D	A & SA	SD & D		SD & D	SD & D	Yes, a few times	Yes, often	Yes, often	Never	Never	Never	Never	1	4	5	2
1	Good				Poor	Average	SD & D	Neither	SD & D	Neither	SD & D	A & SA	Yes, a few times	Yes, a few times	Never	Never	Never	Yes, a few times	Never	3	4	1	1
1	Good		Good	Average	Good	Good	A & SA	A & SA	Neither	SD & D	Neither	A & SA	Yes, often	Yes, a few times	Yes, a few times	Never	Never	Yes, a few times	Yes, a few times	4	1	1	2
1	Good	Good	Good	Good	Good	Good	A & SA	A & SA	SD & D	SD & D	SD & D	A & SA	Never	Yes, often	Yes, a few times	Never	Never	Yes, often	Never	3	4	2	3
1	Good	Good			Good	Average	A & SA	A & SA	SD & D	Neither	A & SA	A & SA	Never	Yes, often	Yes, often	Never	Never	Yes, often	Never	1	1	2	1

## Sheet: S1 Data Dictionary
Variable	Variable Label	Value	Value Label
Subject_ID	A unique identifier
LGA	Local Government Area of residence	1	Boroondara
		2	Hume
Survey Q. N6	How would you rate the following aspects of your neighbourhood - As a place to live?		Response to survey question
Survey Q. N7	How would you rate the following aspects of your neighbourhood - Local community services?		Response to survey question
Survey Q. N8	How would you rate the following aspects of your neighbourhood - Services for families and young children?		Response to survey question
Survey Q. N9	How would you rate the following aspects of your neighbourhood - Local health and welfare services?		Response to survey question
Survey Q. N10	How would you rate the following aspects of your neighbourhood - Access to recreational and leisure facilities?		Response to survey question
Survey Q. N11	How would you rate the following aspects of your neighbourhood - Personal safety in your neighbourhood?		Response to survey question
Survey Q. C1	I know quite a few people who live in this neighbourhood (3 categories)	A & SA	Agree or Strongly Agree
		N	Neither
		D & SD	Disagree or Strongly Disagree
Survey Q. C2	I feel a sense of belonging to this community (3 categories)	A & SA	Agree or Strongly Agree
		N	Neither
		D & SD	Disagree or Strongly Disagree
Survey Q. C3	Many of my family and friends live in this neighbourhood or close by (3 categories)	A & SA	Agree or Strongly Agree
		N	Neither
		D & SD	Disagree or Strongly Disagree
Survey Q. C4	I feel generally valued by the community (3 categories)	A & SA	Agree or Strongly Agree
		N	Neither
		D & SD	Disagree or Strongly Disagree
Survey Q. C5	I feel I have some influence or control over decisions made in this neighbourhood (3 categories)	A & SA	Agree or Strongly Agree
		N	Neither
		D & SD	Disagree or Strongly Disagree
Survey Q. C6	In an emergency, I could raise $2,000 within 2 days from my relatives and friends (3 categories)	A & SA	Agree or Strongly Agree
		N	Neither
		D & SD	Disagree or Strongly Disagree
Survey Q. C7	Thinking about the past year, how often have you: Done voluntary work in your local community?		Response to survey question
Survey Q. C8	Thinking about the past year, how often have you: Visited friends locally?		Response to survey question
Survey Q. C9	Thinking about the past year, how often have you: Spoken to your neighbours?		Response to survey question
Survey Q. C10	Thinking about the past year, how often have you: Minded a friend's or neighbour's child		Response to survey question
Survey Q. C11	Thinking about the past year, how often have you: Taken part in a local religious organisation, sporting or social club?		Response to survey question
Survey Q. C12	Thinking about the past year, how often have you: Been out to a local cafe, pub or show?		Response to survey question
Survey Q. C13	Thinking about the past year, how often have you: Been to a public meeting or signed a petition?		Response to survey question
Household size	Number of people living in household	1	1
		2	2
		3	3
		4	4
		5	5 or more
Daily contacts	Number of unique daily contacts		Response to survey question
Household income level	Which of the following ranges best describes your household's approximate income, for the last financial year (1 July 2011 to 30 June 2012)?	1	$83,200 or more per year ($1,600 or more per week)
		2	$52,000–$83,199 per year ($1,000–1,599 per week)
		3	$31,200–$51,999 per year ($600–$999 per week)
		4	$13,000–$31,199 per year ($250–$599 per week)
		5	Nil to $12,999 per year ($150–$249 per week)
Education level	What is the highest level of education you have completed?	1	University
		2	TAFE Diploma or business college
		3	Year 11 or Year 12
		4	Up to Year 10
		5	Primary school
